# Supplementary material for: 4-[2-(4-Fluoro­phen­yl)furan-3-yl]pyridine
Source: Acta Crystallogr Sect E Struct Rep Online. 2009 Feb 4;65(Pt 3):o458. doi: 10.1107/S1600536809003651 (PMC2968695; doi:10.1107/S1600536809003651)
Supplement: Supplementary file 2 [file e-65-0o458-Isup2.hkl]

# 
# h,k,l, Fc-squared, Fo-squared, sigma(Fo-squared) and status flag 
# 
data_I
_shelx_title '  pk03141 in P21/c' 
_shelx_refln_list_code          4 
_shelx_F_calc_maximum      174.31 
_exptl_crystal_F_000       496.00 
_reflns_d_resolution_high  0.8200 
 
loop_ 
 _symmetry_equiv_pos_as_xyz 
 'x, y, z' 
 '-x, y+1/2, -z+1/2' 
 '-x, -y, -z' 
 'x, -y-1/2, z-1/2' 
 
_cell_length_a    13.3430 
_cell_length_b    10.5500 
_cell_length_c     8.1780 
_cell_angle_alpha  90.000 
_cell_angle_beta   94.444 
_cell_angle_gamma  90.000 
 
_shelx_F_squared_multiplier     1.000 
 
loop_ 
 _refln_index_h 
 _refln_index_k 
 _refln_index_l 
 _refln_F_squared_calc 
 _refln_F_squared_meas 
 _refln_F_squared_sigma 
 _refln_observed_status 
   1   0   0      151.47      124.73      2.20 o 
   2   0   0      140.84      143.29      3.11 o 
   3   0   0    22860.40    22380.66    332.25 o 
   4   0   0     2729.28     2597.68     30.88 o 
   5   0   0       36.49       15.02      1.59 o 
   6   0   0     3698.17     3783.95     45.69 o 
   7   0   0      250.19      219.45      5.99 o 
   8   0   0      487.96      499.77     12.32 o 
   9   0   0      831.23      896.66     18.53 o 
  10   0   0       64.09       69.02      4.20 o 
  11   0   0        3.56        4.09      1.94 o 
  12   0   0        0.08       -2.26      2.44 o 
  13   0   0       70.62       83.59      4.92 o 
  14   0   0       12.56       10.16      2.14 o 
  15   0   0       66.82       69.18      4.11 o 
  16   0   0        0.28        0.19      1.29 o 
   1   1   0     2490.99     2581.34     27.83 o 
   2   1   0      334.44      356.38      5.88 o 
   3   1   0      263.63      262.22      5.43 o 
   4   1   0       58.69       45.60      2.08 o 
   5   1   0        6.10        5.13      1.08 o 
   6   1   0     1418.62     1391.93     20.94 o 
   7   1   0       59.62       58.69      3.12 o 
   8   1   0       20.48       17.38      2.11 o 
   9   1   0      704.86      742.95     16.60 o 
  10   1   0      151.24      148.19      6.09 o 
  11   1   0        7.81        9.67      1.75 o 
  12   1   0      398.93      431.22     11.50 o 
  13   1   0       55.71       63.91      4.27 o 
  14   1   0       71.66       72.04      4.54 o 
  15   1   0       59.98       54.57      3.91 o 
  16   1   0       23.20       23.07      2.47 o 
   0   2   0     6485.09     5765.22     61.00 o 
   1   2   0      259.47      271.40      5.21 o 
   2   2   0      418.72      427.83      7.42 o 
   3   2   0       18.17       18.66      1.32 o 
   4   2   0        1.77        2.27      0.76 o 
   5   2   0      139.22      153.50      4.35 o 
   6   2   0      575.14      635.65     12.75 o 
   7   2   0       73.18       78.88      3.69 o 
   8   2   0      686.05      743.94     16.00 o 
   9   2   0       48.75       50.68      3.39 o 
  10   2   0        6.75        6.57      1.83 o 
  11   2   0      141.93      152.29      6.55 o 
  12   2   0       13.95       12.59      2.34 o 
  13   2   0        4.55        5.55      1.95 o 
  14   2   0      128.32      136.37      5.98 o 
  15   2   0        5.31        5.20      1.70 o 
  16   2   0       17.90       11.40      2.10 o 
   1   3   0       15.99       20.63      1.46 o 
   2   3   0      254.88      280.98      6.34 o 
   3   3   0       20.37       18.55      1.59 o 
   4   3   0     1328.03     1340.97     19.66 o 
   5   3   0      157.16      163.48      4.74 o 
   6   3   0       56.26       48.26      2.87 o 
   7   3   0      457.50      531.50     12.65 o 
   8   3   0      286.55      314.91      8.43 o 
   9   3   0       29.57       36.43      2.95 o 
  10   3   0      191.41      160.31      6.48 o 
  11   3   0      105.93      109.64      5.64 o 
  12   3   0      171.96      165.09      6.75 o 
  13   3   0        5.29        8.44      1.82 o 
  14   3   0        2.20        0.60      2.00 o 
  15   3   0       12.63       14.62      1.96 o 
   0   4   0       76.23       69.27      2.73 o 
   1   4   0       12.70        8.64      1.17 o 
   2   4   0      145.61      147.68      4.21 o 
   3   4   0       46.51       62.04      2.87 o 
   4   4   0      188.85      185.35      5.25 o 
   5   4   0        2.40        0.84      1.42 o 
   6   4   0      213.11      203.68      6.13 o 
   7   4   0        2.34        0.55      1.39 o 
   8   4   0       45.53       40.37      3.27 o 
   9   4   0      118.29      118.63      5.55 o 
  10   4   0        1.85        1.95      1.50 o 
  11   4   0        5.72        6.79      1.90 o 
  12   4   0       18.63       15.71      2.60 o 
  13   4   0       18.56       18.03      2.65 o 
  14   4   0        3.08        0.55      2.18 o 
  15   4   0       13.22       17.89      2.28 o 
   1   5   0       75.94       71.78      3.24 o 
   2   5   0       18.53       12.61      1.64 o 
   3   5   0     1393.13     1400.58     22.08 o 
   4   5   0      459.18      501.97     11.80 o 
   5   5   0        7.78        6.62      1.50 o 
   6   5   0      204.18      219.43      6.83 o 
   7   5   0      294.44      297.80      8.51 o 
   8   5   0       96.57       96.63      5.02 o 
   9   5   0      165.95      175.38      6.96 o 
  10   5   0       25.99       37.08      3.47 o 
  11   5   0        8.05        8.48      2.50 o 
  12   5   0      268.98      275.19      8.96 o 
  13   5   0        8.31        6.72      1.90 o 
  14   5   0        5.35        5.76      1.80 o 
   0   6   0      410.77      371.28     10.03 o 
   1   6   0        9.12       11.70      1.50 o 
   2   6   0       74.10       68.02      3.56 o 
   3   6   0      420.45      426.90     11.27 o 
   4   6   0        2.16        1.80      1.30 o 
   5   6   0       28.30       31.83      2.88 o 
   6   6   0       43.38       47.27      3.23 o 
   7   6   0      170.29      176.72      6.73 o 
   8   6   0       90.01       87.90      5.11 o 
   9   6   0      189.34      198.68      7.53 o 
  10   6   0        3.81        5.01      2.07 o 
  11   6   0      129.29      130.35      6.22 o 
  12   6   0        6.63        7.92      2.04 o 
  13   6   0       16.91       24.51      2.54 o 
  14   6   0       33.63       35.25      2.59 o 
   1   7   0       23.47       21.70      2.42 o 
   2   7   0      182.44      167.58      5.99 o 
   3   7   0       45.18       53.25      3.66 o 
   4   7   0       85.93       87.33      4.53 o 
   5   7   0      753.93      765.59     17.84 o 
   6   7   0        4.17       -0.70      2.68 o 
   7   7   0      159.43      173.10      6.95 o 
   8   7   0       14.25       12.55      2.56 o 
   9   7   0      698.68      779.61     19.07 o 
  10   7   0       76.93       70.87      4.54 o 
  11   7   0       80.95       85.76      4.62 o 
  12   7   0      236.68      249.37      7.74 o 
  13   7   0        9.75        9.94      1.88 o 
   0   8   0      672.80      664.05     16.41 o 
   1   8   0       82.29       71.96      4.21 o 
   2   8   0       86.40       94.55      4.85 o 
   3   8   0       55.00       49.45      3.77 o 
   4   8   0       87.06       78.48      4.65 o 
   5   8   0     1037.79      979.96     21.47 o 
   6   8   0       53.23       41.23      3.67 o 
   7   8   0       13.28       12.07      2.89 o 
   8   8   0      297.24      294.25      9.35 o 
   9   8   0       20.81       22.57      3.16 o 
  10   8   0        3.77        1.71      1.51 o 
  11   8   0       40.09       39.88      3.07 o 
  12   8   0       11.54       17.06      1.98 o 
   1   9   0        0.16       -0.37      1.99 o 
   2   9   0        0.25        0.00      2.04 o 
   3   9   0      512.78      482.82     14.63 o 
   4   9   0       88.48       80.96      5.02 o 
   5   9   0      192.92      191.59      7.36 o 
   6   9   0      215.53      216.09      7.90 o 
   7   9   0       93.70       97.76      5.21 o 
   8   9   0       80.05       76.85      4.60 o 
   9   9   0       19.31       18.61      2.35 o 
  10   9   0        0.07        0.52      1.32 o 
  11   9   0        0.18        0.00      1.21 o 
   0  10   0      603.48      541.71     15.44 o 
   1  10   0      298.15      247.14      8.45 o 
   2  10   0       60.39       58.21      3.94 o 
   3  10   0      190.23      171.82      6.89 o 
   4  10   0       39.41       28.54      3.01 o 
   5  10   0      129.60      128.36      5.89 o 
   6  10   0       24.03       22.88      2.46 o 
   7  10   0       43.29       39.77      3.21 o 
   8  10   0       55.84       54.96      3.53 o 
   9  10   0        7.96        5.96      1.43 o 
  10  10   0        0.28        1.06      0.93 o 
   1  11   0        6.70        9.87      2.01 o 
   2  11   0        2.95        6.62      2.02 o 
   3  11   0        6.10        5.36      1.59 o 
   4  11   0       52.49       57.32      3.72 o 
   5  11   0        5.41       10.13      1.75 o 
   6  11   0       27.40       27.20      2.57 o 
   7  11   0        0.69        0.45      1.25 o 
   8  11   0        2.33        2.58      1.39 o 
   0  12   0        0.74       -1.30      1.70 o 
   1  12   0        6.15        8.38      1.64 o 
   2  12   0        4.87       10.29      1.49 o 
   3  12   0       23.53       27.66      2.34 o 
   4  12   0       44.37       42.77      2.78 o 
   5  12   0        2.63        2.81      1.11 o 
 -16   1   1       89.61      110.64      4.37 o 
 -15   1   1        0.03        1.06      1.38 o 
 -14   1   1        1.31        3.08      1.46 o 
 -13   1   1      204.58      194.58      7.40 o 
 -12   1   1        0.20        0.25      1.53 o 
 -11   1   1       24.88       28.00      2.81 o 
 -10   1   1        1.10        0.66      1.48 o 
  -9   1   1       39.48       45.42      3.30 o 
  -8   1   1      330.88      331.98      9.85 o 
  -7   1   1       77.34       77.80      3.55 o 
  -6   1   1       16.05       17.88      1.91 o 
  -5   1   1      184.92      171.41      5.31 o 
  -4   1   1      344.33      349.00      7.32 o 
  -3   1   1     1604.52     1593.23     20.04 o 
  -2   1   1        8.84        7.77      0.98 o 
  -1   1   1      205.20      190.61      3.88 o 
   0   1   1     1072.29     1110.01     13.47 o 
   1   1   1     1731.09     1675.70     19.55 o 
   2   1   1       94.47       92.05      2.50 o 
   3   1   1      143.54      122.95      3.82 o 
   4   1   1      674.60      592.24     10.45 o 
   5   1   1      265.72      262.24      6.95 o 
   6   1   1      627.36      627.03     12.58 o 
   7   1   1      484.95      537.11     12.28 o 
   8   1   1       47.46       51.50      3.28 o 
   9   1   1       55.42       52.19      3.68 o 
  10   1   1       66.88       70.00      4.24 o 
  11   1   1      318.31      296.34      9.23 o 
  12   1   1      111.51      120.35      6.03 o 
  13   1   1      124.32      141.03      6.25 o 
  14   1   1       88.00      102.84      5.06 o 
  15   1   1        0.55        0.99      1.56 o 
 -16   2   1       11.62       11.35      1.75 o 
 -15   2   1       19.15       20.54      2.30 o 
 -14   2   1      131.69      161.21      6.63 o 
 -13   2   1        2.12        5.08      1.26 o 
 -12   2   1      141.23      162.72      6.96 o 
 -11   2   1        0.23       -2.40      2.40 o 
 -10   2   1       46.09       47.77      3.59 o 
  -9   2   1        4.63        5.46      1.75 o 
  -8   2   1      702.62      738.52     15.93 o 
  -7   2   1       72.73       72.19      3.41 o 
  -6   2   1        6.30        7.10      1.37 o 
  -5   2   1     1198.15     1221.69     18.59 o 
  -4   2   1       17.76       22.00      1.69 o 
  -3   2   1     1253.79     1157.09     16.20 o 
  -2   2   1     2209.39     1994.69     24.17 o 
  -1   2   1     3890.30     3937.46     43.33 o 
   0   2   1     2412.01     2503.71     28.71 o 
   1   2   1      567.02      590.15      9.19 o 
   2   2   1     2412.13     2353.15     27.99 o 
   3   2   1     1169.20     1140.70     16.20 o 
   4   2   1      216.62      237.04      6.30 o 
   5   2   1     1027.50     1000.27     16.42 o 
   6   2   1      891.87      851.28     15.66 o 
   7   2   1        0.83       -0.71      1.47 o 
   8   2   1       26.54       36.06      2.89 o 
   9   2   1       23.34       18.82      2.24 o 
  10   2   1        0.06        0.93      1.47 o 
  11   2   1      220.24      227.27      8.24 o 
  12   2   1      517.84      527.50     15.76 o 
  13   2   1      107.39      115.70      5.81 o 
  14   2   1       42.80       39.37      3.42 o 
  15   2   1       62.49       58.22      3.82 o 
 -15   3   1        0.01        0.70      1.07 o 
 -14   3   1       57.81       72.55      4.27 o 
 -13   3   1        1.93        4.94      1.58 o 
 -12   3   1        0.30        0.00      2.05 o 
 -11   3   1      230.63      252.42      8.45 o 
 -10   3   1       14.55       19.24      2.80 o 
  -9   3   1       13.17        9.17      1.90 o 
  -8   3   1     1685.33     1800.60     29.08 o 
  -7   3   1       94.56      106.23      4.37 o 
  -6   3   1        2.97        3.40      1.10 o 
  -5   3   1      117.99      115.15      4.07 o 
  -4   3   1     1640.85     1666.96     23.32 o 
  -3   3   1      232.48      257.73      6.52 o 
  -2   3   1     3440.19     3601.41     41.74 o 
  -1   3   1     3306.00     3408.52     39.37 o 
   0   3   1        6.32        7.60      1.24 o 
   1   3   1     1772.51     1721.98     22.21 o 
   2   3   1      121.02      111.54      3.33 o 
   3   3   1       73.26       78.19      2.97 o 
   4   3   1       84.08       72.83      3.03 o 
   5   3   1     2637.20     2534.60     33.68 o 
   6   3   1      152.62      139.62      4.87 o 
   7   3   1       90.61       92.16      4.27 o 
   8   3   1      260.64      287.81      8.15 o 
   9   3   1      204.78      201.98      7.15 o 
  10   3   1       28.17       27.80      2.91 o 
  11   3   1       64.47       64.00      4.46 o 
  12   3   1        0.16        1.86      2.38 o 
  13   3   1        4.48        6.17      1.98 o 
  14   3   1       56.28       57.80      3.93 o 
  15   3   1       57.71       45.48      3.57 o 
 -15   4   1       35.33       35.69      2.82 o 
 -14   4   1       24.84       21.16      2.58 o 
 -13   4   1      134.10      138.03      6.03 o 
 -12   4   1       58.96       55.96      4.07 o 
 -11   4   1       91.01       87.75      5.20 o 
 -10   4   1      419.73      429.06     13.49 o 
  -9   4   1      294.21      336.13      9.46 o 
  -8   4   1       72.81       62.69      3.78 o 
  -7   4   1        2.96        6.95      1.51 o 
  -6   4   1      128.06      139.52      5.06 o 
  -5   4   1        7.16        4.56      1.32 o 
  -4   4   1      144.59      152.02      4.74 o 
  -3   4   1       30.25       40.68      2.38 o 
  -2   4   1       42.66       43.89      2.41 o 
  -1   4   1      344.90      377.77      8.47 o 
   0   4   1      176.36      157.82      4.38 o 
   1   4   1        4.36        2.08      0.96 o 
   2   4   1       47.46       53.74      2.55 o 
   3   4   1       28.24       22.67      1.96 o 
   4   4   1      506.43      519.74     11.42 o 
   5   4   1        0.26       -0.44      1.68 o 
   6   4   1       52.65       67.42      3.66 o 
   7   4   1       29.87       33.67      2.90 o 
   8   4   1        0.00        2.54      1.16 o 
   9   4   1       14.97        9.06      2.09 o 
  10   4   1      678.69      627.57     16.91 o 
  11   4   1       89.84       82.08      4.98 o 
  12   4   1      119.04      115.08      5.75 o 
  13   4   1      202.87      207.18      7.58 o 
  14   4   1       14.45       18.27      2.51 o 
  15   4   1        1.84        0.00      1.26 o 
 -14   5   1        1.00        1.78      1.17 o 
 -13   5   1       14.35       13.08      2.17 o 
 -12   5   1      120.12      123.33      5.92 o 
 -11   5   1       87.47       94.79      5.28 o 
 -10   5   1       16.70       15.52      2.56 o 
  -9   5   1      181.35      192.74      7.15 o 
  -8   5   1       10.58        9.19      2.19 o 
  -7   5   1        0.17        2.25      1.10 o 
  -6   5   1       92.01      104.86      4.60 o 
  -5   5   1        0.80       -0.76      1.69 o 
  -4   5   1      338.92      392.52     10.35 o 
  -3   5   1     1411.49     1480.67     23.15 o 
  -2   5   1     1343.02     1496.38     22.87 o 
  -1   5   1      929.17     1048.32     17.65 o 
   0   5   1     2243.82     2308.51     31.18 o 
   1   5   1     1645.51     1652.23     24.35 o 
   2   5   1      471.21      426.84     10.30 o 
   3   5   1       30.12       32.95      2.44 o 
   4   5   1      610.60      610.82     13.54 o 
   5   5   1       22.63       22.24      2.27 o 
   6   5   1       75.53       73.47      4.07 o 
   7   5   1      214.40      202.72      6.98 o 
   8   5   1      340.34      327.21      9.36 o 
   9   5   1      102.01      105.30      5.38 o 
  10   5   1      332.32      315.29      9.62 o 
  11   5   1       22.17       22.26      2.91 o 
  12   5   1        3.22        6.39      1.55 o 
  13   5   1        5.80        9.74      2.21 o 
  14   5   1        2.54        1.79      1.55 o 
 -14   6   1        7.99        4.81      1.53 o 
 -13   6   1        8.65       15.79      1.94 o 
 -12   6   1        1.72        0.96      2.01 o 
 -11   6   1      118.97      121.98      5.75 o 
 -10   6   1       28.69       31.55      3.37 o 
  -9   6   1       61.86       59.00      4.30 o 
  -8   6   1       50.21       48.94      3.80 o 
  -7   6   1       33.13       31.58      3.07 o 
  -6   6   1      116.63      131.57      5.61 o 
  -5   6   1      529.91      594.67     14.67 o 
  -4   6   1        0.26        0.82      1.57 o 
  -3   6   1       48.73       56.96      3.31 o 
  -2   6   1      635.44      710.51     15.01 o 
  -1   6   1       37.51       39.67      2.87 o 
   0   6   1      302.74      293.30      8.93 o 
   1   6   1       50.65       58.28      3.25 o 
   2   6   1       75.61       82.32      3.94 o 
   3   6   1      111.29      101.98      4.48 o 
   4   6   1      409.20      421.57     11.76 o 
   5   6   1       29.76       29.43      2.90 o 
   6   6   1      104.67      100.45      5.24 o 
   7   6   1      440.93      442.11     13.44 o 
   8   6   1      184.98      175.84      6.94 o 
   9   6   1        6.76        4.27      1.72 o 
  10   6   1       74.70       73.50      4.51 o 
  11   6   1       27.22       28.12      2.83 o 
  12   6   1       19.14       18.36      2.57 o 
  13   6   1        0.44        2.16      1.36 o 
  14   6   1        2.78        2.21      1.43 o 
 -13   7   1        0.85        2.54      1.04 o 
 -12   7   1       99.62      116.19      5.10 o 
 -11   7   1      285.95      317.04      9.29 o 
 -10   7   1       11.88       14.35      2.35 o 
  -9   7   1      198.97      215.79      7.90 o 
  -8   7   1      920.63      957.03     21.49 o 
  -7   7   1        6.19        8.08      1.64 o 
  -6   7   1       18.29       18.11      2.70 o 
  -5   7   1      105.26      112.45      5.26 o 
  -4   7   1       56.01       60.70      3.79 o 
  -3   7   1      352.14      367.58     11.25 o 
  -2   7   1      302.53      310.13      8.53 o 
  -1   7   1      303.12      292.88      8.10 o 
   0   7   1     1746.15     1756.19     28.66 o 
   1   7   1        4.35        6.38      1.61 o 
   2   7   1        5.75        5.55      1.73 o 
   3   7   1        3.00        3.71      1.67 o 
   4   7   1        5.41       10.59      2.19 o 
   5   7   1      559.22      508.15     14.22 o 
   6   7   1      922.46      837.69     19.34 o 
   7   7   1       19.32       22.03      2.71 o 
   8   7   1      908.87      893.87     20.68 o 
   9   7   1      482.61      500.56     14.79 o 
  10   7   1       30.46       29.37      3.11 o 
  11   7   1       27.32       27.09      2.81 o 
  12   7   1      123.41      135.53      5.51 o 
  13   7   1       70.91       69.23      3.71 o 
 -12   8   1       44.98       48.90      3.11 o 
 -11   8   1        6.06        4.56      1.49 o 
 -10   8   1       40.51       43.29      3.33 o 
  -9   8   1        1.54        1.06      2.20 o 
  -8   8   1      291.42      303.41      9.32 o 
  -7   8   1       93.71       97.57      5.34 o 
  -6   8   1       19.57       21.50      2.77 o 
  -5   8   1       53.61       54.94      4.08 o 
  -4   8   1      248.69      250.72      8.29 o 
  -3   8   1       14.23       20.02      2.70 o 
  -2   8   1       20.82       21.19      2.60 o 
  -1   8   1      214.35      198.20      7.20 o 
   0   8   1        7.84        9.87      2.08 o 
   1   8   1       17.94       16.48      2.23 o 
   2   8   1      776.94      774.41     18.25 o 
   3   8   1        3.68        6.81      1.71 o 
   4   8   1      186.74      183.11      7.05 o 
   5   8   1      230.74      200.36      7.57 o 
   6   8   1      402.14      388.83     10.79 o 
   7   8   1      248.19      241.77      8.44 o 
   8   8   1       20.28       21.32      2.66 o 
   9   8   1       16.05       15.44      2.41 o 
  10   8   1       24.36       23.74      2.60 o 
  11   8   1        4.62        0.52      1.84 o 
  12   8   1       67.93       69.39      3.53 o 
 -11   9   1        6.09        4.59      1.08 o 
 -10   9   1        0.07        1.29      1.39 o 
  -9   9   1        0.44        1.82      2.10 o 
  -8   9   1       13.68       17.69      2.41 o 
  -7   9   1        1.49        0.71      1.60 o 
  -6   9   1       21.91       23.00      2.75 o 
  -5   9   1       83.74       85.34      4.94 o 
  -4   9   1      118.81      101.37      5.54 o 
  -3   9   1       16.16       13.51      2.46 o 
  -2   9   1       37.22       36.05      3.42 o 
  -1   9   1       23.61       24.24      2.81 o 
   0   9   1      140.98      121.55      5.84 o 
   1   9   1       35.32       31.51      3.41 o 
   2   9   1      353.04      323.03      9.78 o 
   3   9   1       40.54       41.93      3.95 o 
   4   9   1       33.11       27.97      3.19 o 
   5   9   1       27.24       30.85      3.52 o 
   6   9   1        9.04        3.44      2.20 o 
   7   9   1       60.53       53.34      3.90 o 
   8   9   1        0.41        2.19      1.39 o 
   9   9   1       38.56       33.17      2.86 o 
  10   9   1        9.91       11.12      1.85 o 
  11   9   1        7.85       10.09      1.51 o 
 -10  10   1        0.04        3.05      0.88 o 
  -9  10   1        2.40        1.37      1.58 o 
  -8  10   1       10.82       11.58      1.70 o 
  -7  10   1        4.55        3.26      1.63 o 
  -6  10   1       15.86       22.08      2.80 o 
  -5  10   1       18.96       15.13      2.41 o 
  -4  10   1        3.27        1.80      1.94 o 
  -3  10   1        6.41        8.33      2.22 o 
  -2  10   1        7.38        4.46      2.10 o 
  -1  10   1        3.84       -0.37      2.01 o 
   0  10   1        7.37        9.74      2.41 o 
   1  10   1      115.67       95.47      5.23 o 
   2  10   1       60.44       71.35      4.64 o 
   3  10   1       43.50       55.30      3.95 o 
   4  10   1        0.00        0.96      1.51 o 
   5  10   1        0.01        1.38      1.83 o 
   6  10   1        0.60       -0.33      1.75 o 
   7  10   1       75.06       73.76      4.33 o 
   8  10   1       24.95       29.48      2.51 o 
   9  10   1        3.88        0.43      1.86 o 
  -8  11   1        1.51       -0.73      1.29 o 
  -7  11   1        7.64        9.69      1.55 o 
  -6  11   1        0.07       -0.52      1.63 o 
  -5  11   1       14.88       13.04      1.99 o 
  -4  11   1       42.21       44.31      3.30 o 
  -3  11   1       28.95       27.33      2.58 o 
  -2  11   1        0.02       -1.79      1.79 o 
  -1  11   1        9.87        9.08      1.87 o 
   0  11   1       16.59       18.94      2.69 o 
   1  11   1       81.65       74.37      4.50 o 
   2  11   1      113.45      119.27      5.47 o 
   3  11   1       21.75       23.11      2.80 o 
   4  11   1        3.17        8.19      1.61 o 
   5  11   1        4.91        3.33      1.50 o 
   6  11   1        0.90        2.16      1.23 o 
   7  11   1        4.12        5.42      1.58 o 
   8  11   1        1.21       -2.21      2.21 o 
  -5  12   1        5.00        3.13      1.23 o 
  -4  12   1       17.91       22.22      2.21 o 
  -3  12   1        0.26        0.23      0.83 o 
  -2  12   1       15.72       17.19      2.06 o 
  -1  12   1        6.55        3.51      1.71 o 
   0  12   1       17.62       23.11      2.31 o 
   1  12   1        0.02       -1.78      1.78 o 
   2  12   1        0.36        0.48      1.37 o 
   3  12   1        2.23        3.63      1.39 o 
   4  12   1       78.10       94.82      4.05 o 
   5  12   1        2.74        4.45      1.42 o 
 -16   0   2        3.80        5.94      1.55 o 
 -15   0   2        3.86        6.95      1.39 o 
 -14   0   2        0.02        0.00      1.12 o 
 -13   0   2       92.59       98.91      5.31 o 
 -12   0   2      377.99      419.63     11.29 o 
 -11   0   2        7.27       13.65      2.02 o 
 -10   0   2       10.14       11.25      2.02 o 
  -9   0   2      586.68      593.94     14.73 o 
  -8   0   2      802.87      831.24     17.11 o 
  -7   0   2       37.10       33.72      2.53 o 
  -6   0   2     2942.65     3198.67     40.57 o 
  -5   0   2      553.01      583.48     11.34 o 
  -4   0   2     2523.12     2335.64     29.40 o 
  -3   0   2    30194.11    33530.12    493.76 o 
  -2   0   2    30382.55    34832.73    490.48 o 
  -1   0   2     9011.77     9060.94    179.48 o 
   0   0   2    17780.93    15177.06    256.05 o 
   1   0   2     6423.21     5565.69     60.26 o 
   2   0   2       32.85       30.45      1.73 o 
   3   0   2      364.63      331.37      7.28 o 
   4   0   2       21.34        6.07      1.23 o 
   5   0   2     1119.35     1020.62     16.90 o 
   6   0   2     1787.49     1789.45     26.44 o 
   7   0   2        8.74       11.27      1.94 o 
   8   0   2      242.93      231.03      7.07 o 
   9   0   2       14.79        8.80      2.40 o 
  10   0   2       29.17       29.35      3.06 o 
  11   0   2       85.78       69.11      4.52 o 
  12   0   2       31.96       26.01      2.77 o 
  13   0   2      105.84       94.52      5.23 o 
  14   0   2       80.75       90.66      4.92 o 
  15   0   2        0.16       -0.66      1.38 o 
 -16   1   2       61.02       83.55      3.70 o 
 -15   1   2       33.32       34.37      2.88 o 
 -14   1   2       20.48       23.14      2.47 o 
 -13   1   2        6.64        6.04      1.79 o 
 -12   1   2      420.27      458.42     14.15 o 
 -11   1   2        0.73       -0.37      1.76 o 
 -10   1   2       45.47       52.66      3.67 o 
  -9   1   2      445.11      465.47     12.91 o 
  -8   1   2        3.37        3.73      1.41 o 
  -7   1   2        0.82       -1.37      1.37 o 
  -6   1   2      168.53      164.18      5.03 o 
  -5   1   2        0.16        0.82      1.20 o 
  -4   1   2     2094.94     2077.57     26.94 o 
  -3   1   2       75.08       75.89      2.70 o 
  -2   1   2      498.70      478.56      8.55 o 
  -1   1   2     4822.35     4640.55     50.98 o 
   0   1   2     1142.67     1027.97     14.14 o 
   1   1   2      237.80      211.12      5.09 o 
   2   1   2      549.71      540.03      9.45 o 
   3   1   2       95.50       85.93      2.92 o 
   4   1   2      655.88      698.03     12.51 o 
   5   1   2      761.36      715.71     13.50 o 
   6   1   2      348.47      357.66      9.53 o 
   7   1   2      452.23      407.05     11.06 o 
   8   1   2      136.96      106.45      4.85 o 
   9   1   2      441.26      431.10     12.84 o 
  10   1   2      328.38      340.77      9.85 o 
  11   1   2      187.04      184.73      7.27 o 
  12   1   2       85.02       86.58      5.11 o 
  13   1   2       93.12      106.72      5.50 o 
  14   1   2       21.91       17.08      2.55 o 
  15   1   2        0.59        0.57      0.91 o 
 -15   2   2       19.04       21.80      2.21 o 
 -14   2   2        2.89        1.25      1.61 o 
 -13   2   2       30.56       35.22      3.40 o 
 -12   2   2      175.39      188.20      7.54 o 
 -11   2   2        2.30        5.19      1.42 o 
 -10   2   2       80.45       93.52      4.95 o 
  -9   2   2      341.11      386.96     11.98 o 
  -8   2   2      215.62      258.68      7.44 o 
  -7   2   2        2.05       -1.94      2.11 o 
  -6   2   2       24.14       22.90      2.23 o 
  -5   2   2       14.73       17.13      1.61 o 
  -4   2   2      721.97      777.67     13.49 o 
  -3   2   2       23.07       20.11      1.56 o 
  -2   2   2     4292.76     4398.53     49.74 o 
  -1   2   2     5549.58     5617.07     61.65 o 
   0   2   2       77.25       70.06      2.54 o 
   1   2   2      759.08      754.07     11.99 o 
   2   2   2      568.87      612.87     10.77 o 
   3   2   2      475.44      542.99     10.43 o 
   4   2   2      322.46      357.45      8.59 o 
   5   2   2     1018.44     1134.12     18.77 o 
   6   2   2      192.53      209.04      6.12 o 
   7   2   2       85.50       87.85      4.27 o 
   8   2   2      870.30      856.79     18.26 o 
   9   2   2        1.49        0.00      2.59 o 
  10   2   2        1.07        0.73      1.36 o 
  11   2   2      189.87      176.40      7.06 o 
  12   2   2       67.16       63.28      4.31 o 
  13   2   2       15.77       13.95      2.43 o 
  14   2   2       40.61       39.92      3.12 o 
  15   2   2        3.89        4.45      1.30 o 
 -15   3   2        0.00        1.34      1.64 o 
 -14   3   2       77.99      106.34      4.95 o 
 -13   3   2       25.34       33.41      2.91 o 
 -12   3   2      151.12      175.98      7.08 o 
 -11   3   2      114.92      129.42      5.93 o 
 -10   3   2        2.46        4.54      2.05 o 
  -9   3   2       52.76       64.10      4.00 o 
  -8   3   2      346.17      375.43     11.35 o 
  -7   3   2      167.47      198.11      6.36 o 
  -6   3   2       97.13      108.50      4.35 o 
  -5   3   2        1.50        5.63      1.09 o 
  -4   3   2      528.71      625.99     12.32 o 
  -3   3   2       66.09       90.00      3.35 o 
  -2   3   2        0.16        0.43      1.14 o 
  -1   3   2       49.79       53.58      2.41 o 
   0   3   2       42.29       56.09      2.49 o 
   1   3   2      138.99      145.44      4.05 o 
   2   3   2     2010.86     2171.47     28.38 o 
   3   3   2      422.29      435.55      9.71 o 
   4   3   2        1.05        7.71      1.46 o 
   5   3   2     1900.04     2060.40     29.63 o 
   6   3   2       11.71       12.35      1.69 o 
   7   3   2        2.68       -1.69      1.69 o 
   8   3   2       21.23       32.82      2.84 o 
   9   3   2      117.68      113.09      5.57 o 
  10   3   2      259.05      237.50      8.27 o 
  11   3   2       77.46       64.54      4.31 o 
  12   3   2       27.73       25.65      3.07 o 
  13   3   2       15.22       14.85      2.08 o 
  14   3   2        4.11        1.73      1.25 o 
  15   3   2        4.60        1.44      1.83 o 
 -15   4   2        0.73        1.79      0.96 o 
 -14   4   2       10.48       11.78      1.91 o 
 -13   4   2        5.21        3.70      1.75 o 
 -12   4   2       31.80       28.33      3.23 o 
 -11   4   2        7.27        8.54      2.36 o 
 -10   4   2        3.70        6.41      2.12 o 
  -9   4   2       89.00      104.46      5.35 o 
  -8   4   2       45.58       53.36      3.57 o 
  -7   4   2       79.20       99.99      4.70 o 
  -6   4   2       22.54       22.93      2.09 o 
  -5   4   2       47.79       61.11      3.37 o 
  -4   4   2       39.48       54.47      3.14 o 
  -3   4   2       15.74       17.63      1.88 o 
  -2   4   2       27.54       25.18      2.09 o 
  -1   4   2       62.35       71.19      3.06 o 
   0   4   2      139.79      140.10      4.38 o 
   1   4   2        8.86        6.13      1.47 o 
   2   4   2       92.77      118.62      4.14 o 
   3   4   2       30.91       42.21      2.60 o 
   4   4   2       20.75       13.68      1.72 o 
   5   4   2       24.56       16.56      2.05 o 
   6   4   2      170.94      182.22      6.20 o 
   7   4   2       65.92       68.01      3.92 o 
   8   4   2       32.12       26.05      2.67 o 
   9   4   2       18.06       23.44      2.92 o 
  10   4   2      201.53      188.64      7.33 o 
  11   4   2        5.01        0.00      2.59 o 
  12   4   2        2.53        6.26      1.66 o 
  13   4   2       20.56       17.55      2.57 o 
  14   4   2       58.45       63.31      3.58 o 
 -14   5   2       10.48       17.86      2.05 o 
 -13   5   2      128.64      147.69      5.87 o 
 -12   5   2       81.35       89.69      5.11 o 
 -11   5   2       56.58       77.09      4.79 o 
 -10   5   2      240.37      270.15      8.89 o 
  -9   5   2      358.10      411.62     11.03 o 
  -8   5   2       52.80       59.21      3.95 o 
  -7   5   2       85.93      102.99      5.07 o 
  -6   5   2      638.71      688.57     16.02 o 
  -5   5   2      261.63      274.88      7.65 o 
  -4   5   2      682.85      786.55     16.07 o 
  -3   5   2      251.15      294.45      8.83 o 
  -2   5   2      480.62      505.56     11.68 o 
  -1   5   2        4.66        4.21      1.42 o 
   0   5   2      715.78      699.63     14.08 o 
   1   5   2      181.23      199.34      5.83 o 
   2   5   2       48.14       42.68      2.97 o 
   3   5   2      143.72      129.58      4.86 o 
   4   5   2      774.28      838.11     17.05 o 
   5   5   2       15.62       11.27      1.90 o 
   6   5   2       19.30       22.99      2.46 o 
   7   5   2        0.02        1.34      1.77 o 
   8   5   2       39.17       40.64      3.36 o 
   9   5   2        1.38        1.25      1.48 o 
  10   5   2      391.82      374.71     10.63 o 
  11   5   2      313.82      301.66      9.51 o 
  12   5   2        0.02       -1.88      1.88 o 
  13   5   2       32.70       32.53      2.91 o 
  14   5   2        5.51        5.87      1.31 o 
 -14   6   2        6.97        6.45      1.54 o 
 -13   6   2        6.80        6.27      1.62 o 
 -12   6   2       36.76       48.82      3.49 o 
 -11   6   2       49.23       63.27      4.07 o 
 -10   6   2       17.02       19.12      2.65 o 
  -9   6   2       29.99       28.36      3.14 o 
  -8   6   2       18.48       20.08      2.46 o 
  -7   6   2       11.83       14.23      2.16 o 
  -6   6   2      166.25      177.04      6.64 o 
  -5   6   2      119.43      140.88      5.68 o 
  -4   6   2       11.64       12.74      2.01 o 
  -3   6   2      350.15      387.70     11.14 o 
  -2   6   2        4.74        5.79      1.85 o 
  -1   6   2       11.51       15.92      1.95 o 
   0   6   2       23.53       21.87      2.32 o 
   1   6   2       48.92       47.72      3.18 o 
   2   6   2        2.84       -1.61      1.75 o 
   3   6   2        8.79        4.71      1.40 o 
   4   6   2       43.31       42.40      3.25 o 
   5   6   2      110.41      110.18      5.03 o 
   6   6   2        3.79        8.19      1.58 o 
   7   6   2       25.64       20.21      2.71 o 
   8   6   2        3.95        2.25      2.08 o 
   9   6   2      166.13      170.79      6.89 o 
  10   6   2      133.98      108.63      5.59 o 
  11   6   2        3.55        6.24      1.70 o 
  12   6   2        8.17        8.92      1.79 o 
  13   6   2        9.12        6.00      1.56 o 
 -13   7   2       10.03       10.87      1.86 o 
 -12   7   2       35.76       46.63      3.21 o 
 -11   7   2       80.58       91.26      5.01 o 
 -10   7   2       12.76       17.33      2.25 o 
  -9   7   2        3.39        4.45      2.01 o 
  -8   7   2       32.68       44.47      3.74 o 
  -7   7   2      140.20      145.64      6.39 o 
  -6   7   2       17.69       19.23      2.73 o 
  -5   7   2       84.31       82.25      4.75 o 
  -4   7   2        2.26        1.00      1.91 o 
  -3   7   2        0.09        2.35      1.26 o 
  -2   7   2       74.11       68.99      3.94 o 
  -1   7   2       70.10       56.20      3.71 o 
   0   7   2        0.08        1.83      1.06 o 
   1   7   2      326.41      344.69      9.20 o 
   2   7   2      450.08      430.05     12.54 o 
   3   7   2      330.52      312.23      9.00 o 
   4   7   2      215.08      226.83      7.61 o 
   5   7   2      460.60      443.77     13.39 o 
   6   7   2      125.93      122.35      5.99 o 
   7   7   2      205.64      212.46      8.00 o 
   8   7   2       87.86       84.41      4.88 o 
   9   7   2        7.30       12.62      2.43 o 
  10   7   2      172.06      169.56      6.80 o 
  11   7   2       31.53       26.81      2.79 o 
  12   7   2        0.08        0.23      1.16 o 
 -12   8   2       14.26       13.92      1.75 o 
 -11   8   2      101.71      110.87      4.82 o 
 -10   8   2       35.89       35.15      3.10 o 
  -9   8   2       61.91       60.86      4.21 o 
  -8   8   2      340.34      340.48     10.06 o 
  -7   8   2      462.52      507.24     14.91 o 
  -6   8   2      121.67      113.76      5.70 o 
  -5   8   2       32.15       37.25      3.35 o 
  -4   8   2      163.12      155.64      6.58 o 
  -3   8   2      113.91      101.16      5.22 o 
  -2   8   2      126.25      119.04      5.57 o 
  -1   8   2       93.40       86.61      4.82 o 
   0   8   2      415.37      396.12     10.54 o 
   1   8   2       15.50       14.78      2.12 o 
   2   8   2      539.25      533.42     14.96 o 
   3   8   2       60.57       66.64      4.32 o 
   4   8   2       43.28       48.19      3.74 o 
   5   8   2       47.61       49.18      3.65 o 
   6   8   2      401.28      379.57     10.68 o 
   7   8   2      149.99      147.76      6.50 o 
   8   8   2       49.20       53.22      3.83 o 
   9   8   2       39.12       51.59      3.87 o 
  10   8   2        6.43        1.15      2.49 o 
  11   8   2        2.25        1.70      1.12 o 
 -11   9   2      108.46      127.07      4.56 o 
 -10   9   2       14.40       18.38      2.07 o 
  -9   9   2      112.42      111.42      4.91 o 
  -8   9   2       72.10       77.48      4.55 o 
  -7   9   2       21.16       16.77      2.56 o 
  -6   9   2      315.57      326.80      9.65 o 
  -5   9   2       33.84       34.82      3.43 o 
  -4   9   2       43.71       36.88      3.30 o 
  -3   9   2       66.50       59.53      4.05 o 
  -2   9   2       47.33       50.86      3.66 o 
  -1   9   2      101.05       94.26      5.09 o 
   0   9   2       24.28       20.81      2.88 o 
   1   9   2      181.86      176.12      7.10 o 
   2   9   2      122.43      118.12      5.75 o 
   3   9   2      448.81      469.27     14.25 o 
   4   9   2       74.56       78.32      4.83 o 
   5   9   2       64.01       64.79      4.44 o 
   6   9   2       19.03       20.59      2.38 o 
   7   9   2      109.83       97.87      5.02 o 
   8   9   2       27.86       27.79      2.89 o 
   9   9   2       56.29       59.89      3.68 o 
  10   9   2        4.62        5.35      1.63 o 
  -9  10   2       35.27       36.88      2.68 o 
  -8  10   2       26.16       30.60      2.49 o 
  -7  10   2      155.97      151.86      5.84 o 
  -6  10   2        6.63       11.25      1.86 o 
  -5  10   2       42.74       38.08      3.30 o 
  -4  10   2       95.79      100.03      5.14 o 
  -3  10   2      358.62      321.38      9.49 o 
  -2  10   2      319.65      282.16      8.92 o 
  -1  10   2       80.62       70.99      4.56 o 
   0  10   2      152.15      134.11      6.14 o 
   1  10   2      367.76      346.43      9.99 o 
   2  10   2       17.38       19.65      2.63 o 
   3  10   2       34.47       38.58      3.37 o 
   4  10   2       31.31       30.48      3.11 o 
   5  10   2      158.08      165.25      6.59 o 
   6  10   2        0.00        0.00      1.84 o 
   7  10   2        2.45        2.20      1.62 o 
   8  10   2       59.39       59.57      3.50 o 
   9  10   2        8.82        9.49      2.52 o 
  -7  11   2       16.38       18.99      1.94 o 
  -6  11   2       30.87       28.82      2.62 o 
  -5  11   2        7.84       11.74      1.80 o 
  -4  11   2        6.20       11.50      1.94 o 
  -3  11   2        0.32        0.90      1.39 o 
  -2  11   2        6.23        7.89      1.64 o 
  -1  11   2        1.72        1.58      2.03 o 
   0  11   2       20.03       18.72      2.43 o 
   1  11   2        0.62        0.00      1.63 o 
   2  11   2       65.25       76.73      4.26 o 
   3  11   2       63.02       60.05      4.02 o 
   4  11   2        0.08       -1.67      1.93 o 
   5  11   2       13.95       12.74      2.19 o 
   6  11   2        3.38        3.14      1.62 o 
   7  11   2       18.18       19.91      2.07 o 
  -5  12   2        0.02       -0.50      1.13 o 
  -4  12   2       10.62        9.50      1.39 o 
  -3  12   2        4.74        4.78      1.37 o 
  -2  12   2        0.08        0.45      1.14 o 
  -1  12   2        2.34       -1.34      1.34 o 
   0  12   2       14.74       20.43      2.19 o 
   1  12   2       34.47       44.55      2.96 o 
   2  12   2       79.57       85.19      3.89 o 
   3  12   2        4.86        4.19      1.33 o 
   4  12   2        4.03        4.72      1.20 o 
 -15   1   3        4.47        0.70      1.56 o 
 -14   1   3        7.94        5.22      1.72 o 
 -13   1   3       25.96       22.60      2.70 o 
 -12   1   3        3.70        1.87      2.39 o 
 -11   1   3        4.10        5.98      1.73 o 
 -10   1   3       36.19       28.22      3.24 o 
  -9   1   3      241.18      200.48      6.99 o 
  -8   1   3      179.51      128.28      5.43 o 
  -7   1   3      118.05       93.28      4.25 o 
  -6   1   3      587.64      491.72     11.76 o 
  -5   1   3      831.52      776.82     14.78 o 
  -4   1   3      345.43      345.29      8.61 o 
  -3   1   3       27.32       19.55      1.71 o 
  -2   1   3      156.12      134.66      3.99 o 
  -1   1   3      752.50      763.38     12.81 o 
   0   1   3     2220.50     2067.16     26.75 o 
   1   1   3      145.25      142.71      4.10 o 
   2   1   3       27.92       28.08      1.97 o 
   3   1   3      482.59      486.63     10.45 o 
   4   1   3       25.10       22.79      2.03 o 
   5   1   3      234.42      224.06      6.28 o 
   6   1   3       31.49       30.82      2.51 o 
   7   1   3      192.78      156.23      5.88 o 
   8   1   3       39.15       30.18      2.91 o 
   9   1   3        7.04        8.44      1.91 o 
  10   1   3      612.23      553.29     15.60 o 
  11   1   3      151.58      155.10      6.67 o 
  12   1   3        0.01        0.00      1.76 o 
  13   1   3        6.00        7.56      1.78 o 
  14   1   3       17.17       24.29      2.33 o 
  15   1   3        0.71        0.00      1.08 o 
 -15   2   3       16.44       18.53      2.04 o 
 -14   2   3        2.89        5.41      1.62 o 
 -13   2   3        0.27       -2.02      2.02 o 
 -12   2   3      272.90      293.95      9.26 o 
 -11   2   3      308.17      283.86      9.09 o 
 -10   2   3       13.69       15.19      2.47 o 
  -9   2   3        0.77       -0.33      1.98 o 
  -8   2   3       15.52       10.52      2.20 o 
  -7   2   3        4.36        1.98      1.39 o 
  -6   2   3      686.61      536.75     12.70 o 
  -5   2   3      112.99      100.55      4.08 o 
  -4   2   3        9.04        8.69      1.47 o 
  -3   2   3        3.31        4.22      1.09 o 
  -2   2   3       70.79       71.55      2.96 o 
  -1   2   3     1488.27     1400.03     20.31 o 
   0   2   3      736.35      727.06     12.85 o 
   1   2   3      177.36      226.83      6.50 o 
   2   2   3      948.50     1019.77     16.71 o 
   3   2   3     2848.21     3031.70     38.65 o 
   4   2   3       22.41       33.09      2.49 o 
   5   2   3        0.98        0.63      0.99 o 
   6   2   3       41.78       61.25      3.43 o 
   7   2   3      201.72      193.43      6.67 o 
   8   2   3       27.32       30.61      2.78 o 
   9   2   3     1087.46      974.19     21.33 o 
  10   2   3       11.86       18.04      2.46 o 
  11   2   3      322.60      293.89      9.38 o 
  12   2   3      136.99      132.05      5.92 o 
  13   2   3       13.83       14.22      2.48 o 
  14   2   3       36.73       38.24      3.01 o 
 -15   3   3        0.72        0.20      1.29 o 
 -14   3   3        0.00       -1.92      1.92 o 
 -13   3   3       57.48       62.82      4.16 o 
 -12   3   3      121.74      127.88      6.08 o 
 -11   3   3        0.27        1.50      1.50 o 
 -10   3   3      488.75      494.60     14.77 o 
  -9   3   3      210.12      227.46      7.70 o 
  -8   3   3        6.31        6.18      1.80 o 
  -7   3   3      215.23      213.73      6.87 o 
  -6   3   3       35.44       33.44      2.71 o 
  -5   3   3       44.24       41.41      2.87 o 
  -4   3   3      152.31      150.97      4.99 o 
  -3   3   3     1470.74     1486.38     22.66 o 
  -2   3   3       14.22       17.34      1.71 o 
  -1   3   3      293.10      286.63      7.70 o 
   0   3   3       90.28      100.72      3.69 o 
   1   3   3      482.66      569.30     11.73 o 
   2   3   3      107.96       95.16      3.74 o 
   3   3   3     1014.50     1119.38     19.03 o 
   4   3   3      222.09      238.35      6.61 o 
   5   3   3      480.01      527.18     12.81 o 
   6   3   3       30.48       34.67      2.94 o 
   7   3   3      166.23      151.67      5.91 o 
   8   3   3      435.15      439.34     13.18 o 
   9   3   3      395.80      331.71      9.78 o 
  10   3   3      293.03      293.89      9.33 o 
  11   3   3       14.88       20.49      2.77 o 
  12   3   3      158.89      119.88      5.54 o 
  13   3   3        8.89       14.34      1.79 o 
  14   3   3        9.66        7.61      1.79 o 
 -14   4   3       11.13       15.23      2.09 o 
 -13   4   3       22.98       27.73      2.64 o 
 -12   4   3       43.01       39.44      3.41 o 
 -11   4   3       33.73       39.52      3.44 o 
 -10   4   3       15.85       17.77      2.67 o 
  -9   4   3       58.69       45.94      3.71 o 
  -8   4   3        6.48        0.34      1.89 o 
  -7   4   3        8.03        6.06      1.53 o 
  -6   4   3        5.82        3.63      1.42 o 
  -5   4   3      110.44      108.40      4.61 o 
  -4   4   3      651.70      640.31     14.08 o 
  -3   4   3     1190.94     1274.55     21.28 o 
  -2   4   3     1173.19     1220.87     20.35 o 
  -1   4   3      454.82      447.11     10.72 o 
   0   4   3      267.28      301.62      8.50 o 
   1   4   3        3.79        5.09      1.34 o 
   2   4   3      146.47      166.38      5.34 o 
   3   4   3      209.09      266.12      7.11 o 
   4   4   3      130.69      127.91      4.99 o 
   5   4   3        8.18        7.54      1.44 o 
   6   4   3       11.02       10.93      1.88 o 
   7   4   3       24.73       21.75      2.87 o 
   8   4   3      128.21      108.58      5.48 o 
   9   4   3      404.56      397.34     10.83 o 
  10   4   3      385.73      356.33     10.23 o 
  11   4   3        5.29        7.17      2.27 o 
  12   4   3        7.62        2.98      1.75 o 
  13   4   3       42.02       32.18      2.70 o 
  14   4   3       39.25       39.89      3.36 o 
 -14   5   3        7.25        8.32      1.46 o 
 -13   5   3        7.84        6.01      1.70 o 
 -12   5   3       33.75       40.86      3.41 o 
 -11   5   3        1.85        4.08      1.29 o 
 -10   5   3       10.45       14.26      2.42 o 
  -9   5   3        1.10        1.50      1.22 o 
  -8   5   3        2.01        3.12      1.46 o 
  -7   5   3       12.56       18.83      2.35 o 
  -6   5   3      453.09      504.28     13.73 o 
  -5   5   3      266.31      269.61      7.92 o 
  -4   5   3      157.66      155.23      5.85 o 
  -3   5   3      348.84      417.10     11.35 o 
  -2   5   3     1969.45     2078.71     31.06 o 
  -1   5   3      440.28      458.16     11.67 o 
   0   5   3       89.61      112.29      4.58 o 
   1   5   3       58.79       71.98      3.81 o 
   2   5   3      174.01      206.24      6.39 o 
   3   5   3      148.89      176.96      5.96 o 
   4   5   3      223.39      227.66      7.18 o 
   5   5   3      136.83      146.67      5.85 o 
   6   5   3       12.81       12.14      1.99 o 
   7   5   3       22.86       32.01      3.02 o 
   8   5   3        8.73        8.97      2.37 o 
   9   5   3       23.51       19.92      3.04 o 
  10   5   3        7.76        3.18      2.09 o 
  11   5   3       20.87       23.13      2.54 o 
  12   5   3       15.33       15.53      2.42 o 
  13   5   3       24.04       22.48      2.22 o 
 -13   6   3        0.25       -1.37      1.48 o 
 -12   6   3        3.38        3.66      1.65 o 
 -11   6   3       64.37       72.75      4.31 o 
 -10   6   3        3.87        1.94      1.61 o 
  -9   6   3        1.06        2.76      1.72 o 
  -8   6   3        1.57        0.00      2.05 o 
  -7   6   3      214.19      222.73      7.84 o 
  -6   6   3        0.02       -2.18      2.18 o 
  -5   6   3       43.18       46.23      3.70 o 
  -4   6   3      208.39      247.05      7.72 o 
  -3   6   3       78.87       81.77      4.38 o 
  -2   6   3       10.48       10.95      1.88 o 
  -1   6   3       14.46       21.33      2.48 o 
   0   6   3      112.67      106.21      4.79 o 
   1   6   3       78.81       92.29      4.55 o 
   2   6   3        2.10        7.04      1.47 o 
   3   6   3       56.21       50.08      3.73 o 
   4   6   3      660.79      670.33     16.51 o 
   5   6   3        6.03        7.86      1.76 o 
   6   6   3      249.77      245.23      8.28 o 
   7   6   3       44.39       29.73      3.36 o 
   8   6   3       28.56       33.04      3.28 o 
   9   6   3        3.81        4.43      1.81 o 
  10   6   3       39.50       52.79      3.69 o 
  11   6   3        6.24        7.85      1.52 o 
  12   6   3       15.45       16.59      2.00 o 
  13   6   3        0.69        2.18      1.09 o 
 -13   7   3        0.55        0.51      1.35 o 
 -12   7   3       22.20       24.73      2.28 o 
 -11   7   3      169.09      206.15      7.04 o 
 -10   7   3       28.88       30.94      2.81 o 
  -9   7   3       96.57      107.30      5.55 o 
  -8   7   3       82.57       84.05      4.81 o 
  -7   7   3       37.18       44.16      3.78 o 
  -6   7   3       33.90       34.65      3.52 o 
  -5   7   3        1.99        4.10      1.66 o 
  -4   7   3       86.65       87.27      4.79 o 
  -3   7   3      713.72      768.53     18.07 o 
  -2   7   3       58.20       63.70      4.13 o 
  -1   7   3      206.01      207.72      7.31 o 
   0   7   3      262.79      283.48      8.51 o 
   1   7   3       29.36       29.31      2.80 o 
   2   7   3      217.92      208.46      7.44 o 
   3   7   3      494.79      494.25     14.29 o 
   4   7   3        0.45        0.36      2.01 o 
   5   7   3      679.33      659.90     17.23 o 
   6   7   3     1457.46     1393.10     27.22 o 
   7   7   3       66.43       59.63      4.16 o 
   8   7   3      209.46      199.38      7.55 o 
   9   7   3       92.94       91.91      4.87 o 
  10   7   3        0.36        1.52      1.80 o 
  11   7   3       26.80       25.90      2.47 o 
  12   7   3       15.12       17.24      2.01 o 
 -12   8   3        2.25        3.89      1.18 o 
 -11   8   3       54.17       60.43      3.67 o 
 -10   8   3       26.79       25.02      2.60 o 
  -9   8   3       14.37       11.43      2.58 o 
  -8   8   3       71.89       75.37      4.49 o 
  -7   8   3        2.51        1.84      1.98 o 
  -6   8   3       12.64       10.00      2.27 o 
  -5   8   3        0.45        0.38      1.88 o 
  -4   8   3       94.83       90.61      5.10 o 
  -3   8   3       20.51       19.27      2.65 o 
  -2   8   3      123.29      130.78      6.05 o 
  -1   8   3      102.24       98.85      5.35 o 
   0   8   3      548.82      597.89     16.19 o 
   1   8   3      563.05      566.45     15.79 o 
   2   8   3      219.27      219.96      7.85 o 
   3   8   3      283.59      296.17      9.25 o 
   4   8   3       11.63       10.84      2.49 o 
   5   8   3      215.52      220.85      8.09 o 
   6   8   3       16.08       16.36      2.92 o 
   7   8   3        3.08        1.79      1.92 o 
   8   8   3       21.19       22.82      2.57 o 
   9   8   3        7.04        5.32      1.90 o 
  10   8   3        1.93        2.22      3.23 o 
  11   8   3       24.73       20.60      3.31 o 
 -10   9   3        8.36        9.62      1.90 o 
  -9   9   3        9.67       10.00      1.80 o 
  -8   9   3        5.87        6.63      1.67 o 
  -7   9   3        4.52        5.28      2.09 o 
  -6   9   3       90.95       92.29      4.87 o 
  -5   9   3       33.52       25.18      3.22 o 
  -4   9   3       14.20       12.10      2.28 o 
  -3   9   3       86.08       75.13      4.56 o 
  -2   9   3        0.22        3.76      1.30 o 
  -1   9   3      150.87      141.33      6.48 o 
   0   9   3      515.38      529.27     15.21 o 
   1   9   3       46.96       43.09      3.75 o 
   2   9   3       17.05       19.84      3.09 o 
   3   9   3       38.62       36.62      3.50 o 
   4   9   3        1.12        0.00      2.38 o 
   5   9   3      127.58      118.84      5.92 o 
   6   9   3       19.72       22.70      2.64 o 
   7   9   3        2.48        1.04      1.42 o 
   8   9   3        6.47        5.11      1.32 o 
   9   9   3        1.22       -0.68      3.37 o 
  10   9   3        4.45        1.49      3.78 o 
  -9  10   3       14.41       11.77      1.56 o 
  -8  10   3        1.87        0.91      1.82 o 
  -7  10   3       20.49       21.65      2.43 o 
  -6  10   3        0.19       -1.97      1.97 o 
  -5  10   3       18.93       14.51      2.03 o 
  -4  10   3        1.23        1.66      1.78 o 
  -3  10   3       21.56       19.38      2.64 o 
  -2  10   3        0.04       -2.34      2.34 o 
  -1  10   3      118.06      106.56      5.27 o 
   0  10   3      141.29      147.66      6.31 o 
   1  10   3       88.16      102.00      5.19 o 
   2  10   3       12.99       10.83      2.10 o 
   3  10   3       32.52       38.97      3.31 o 
   4  10   3       10.12        9.64      2.32 o 
   5  10   3       67.86       65.50      3.90 o 
   6  10   3      150.61      157.50      5.86 o 
   7  10   3        4.12        4.90      1.74 o 
   8  10   3        1.35        2.13      3.14 o 
  -7  11   3        1.09        1.39      1.43 o 
  -6  11   3        8.09        8.90      1.43 o 
  -5  11   3        2.35        1.58      1.26 o 
  -4  11   3        0.00       -1.03      1.46 o 
  -3  11   3        0.52       -1.09      1.68 o 
  -2  11   3        0.79       -1.94      1.94 o 
  -1  11   3        1.62        4.42      1.32 o 
   0  11   3        7.25        7.37      1.60 o 
   1  11   3        2.26       -0.57      1.94 o 
   2  11   3       12.64       14.43      2.18 o 
   3  11   3        3.02        4.73      1.69 o 
   4  11   3       27.88       33.21      2.74 o 
   5  11   3       38.54       34.51      2.54 o 
   6  11   3       18.02       15.88      1.98 o 
  -3  12   3        6.13        6.08      1.30 o 
  -2  12   3        0.84        0.56      0.86 o 
  -1  12   3        2.45        2.07      0.98 o 
   0  12   3       25.50       32.29      2.34 o 
   1  12   3        0.93        3.69      1.24 o 
   2  12   3       27.43       38.61      2.58 o 
 -15   0   4       29.73       37.81      2.57 o 
 -14   0   4      156.70      197.73      6.56 o 
 -13   0   4      444.24      531.35     14.55 o 
 -12   0   4       59.20       69.16      4.51 o 
 -11   0   4      503.73      520.19     15.47 o 
 -10   0   4       23.29       22.71      2.80 o 
  -9   0   4      135.97      121.91      5.86 o 
  -8   0   4      201.03      186.11      6.80 o 
  -7   0   4      379.10      370.22     11.23 o 
  -6   0   4     2059.85     1809.53     28.59 o 
  -5   0   4     3989.30     3792.77     48.77 o 
  -4   0   4      111.06       94.06      4.00 o 
  -3   0   4     5686.14     6054.43     70.30 o 
  -2   0   4     2275.94     2541.06     33.83 o 
  -1   0   4        1.11        0.00      1.45 o 
   0   0   4     1473.48     1342.57     20.92 o 
   1   0   4      261.90      264.77      7.74 o 
   2   0   4     1394.48     1185.96     19.71 o 
   3   0   4       45.83       44.32      2.77 o 
   4   0   4        6.77        3.90      1.44 o 
   5   0   4      242.04      228.57      6.89 o 
   6   0   4      919.05      846.12     18.14 o 
   7   0   4     1641.26     1471.50     26.61 o 
   8   0   4      220.72      178.70      6.94 o 
   9   0   4       94.76       87.15      4.85 o 
  10   0   4       79.27       73.20      4.62 o 
  11   0   4       26.84       27.42      3.03 o 
  12   0   4       12.38       11.55      2.44 o 
  13   0   4       93.63      115.08      5.41 o 
  14   0   4       25.96       28.95      2.60 o 
 -15   1   4       35.06       45.33      2.75 o 
 -14   1   4       50.01       51.06      3.59 o 
 -13   1   4        0.03       -2.29      2.29 o 
 -12   1   4       82.60       81.33      4.87 o 
 -11   1   4        3.46        1.75      1.64 o 
 -10   1   4        2.92        7.92      1.86 o 
  -9   1   4       59.74       47.55      3.75 o 
  -8   1   4       11.66       12.86      2.13 o 
  -7   1   4      451.32      397.58     11.79 o 
  -6   1   4       12.00        9.19      1.62 o 
  -5   1   4       95.05       89.17      4.12 o 
  -4   1   4      425.91      440.85     11.00 o 
  -3   1   4        3.69        5.27      1.24 o 
  -2   1   4       56.52       49.15      2.78 o 
  -1   1   4        0.99        0.96      1.23 o 
   0   1   4      580.79      511.18     11.34 o 
   1   1   4       40.35       43.06      2.71 o 
   2   1   4        9.74       16.66      2.03 o 
   3   1   4      538.86      556.34     12.58 o 
   4   1   4      242.65      246.26      6.96 o 
   5   1   4       96.37       82.59      4.21 o 
   6   1   4       10.85       15.28      2.19 o 
   7   1   4      631.66      590.18     15.35 o 
   8   1   4      265.66      235.51      7.98 o 
   9   1   4        8.27       12.73      2.25 o 
  10   1   4      287.11      282.43      9.11 o 
  11   1   4       17.51       23.41      2.67 o 
  12   1   4        0.61        0.22      1.08 o 
  13   1   4       49.46       56.65      3.54 o 
  14   1   4       14.26       14.38      1.91 o 
 -15   2   4       10.32       14.45      1.80 o 
 -14   2   4        7.91        8.29      1.86 o 
 -13   2   4        2.57        2.93      1.57 o 
 -12   2   4        9.75       10.41      2.27 o 
 -11   2   4       56.81       59.15      4.30 o 
 -10   2   4       51.67       55.36      4.09 o 
  -9   2   4       44.43       50.53      3.71 o 
  -8   2   4       74.67       89.31      4.82 o 
  -7   2   4       91.65       96.96      4.79 o 
  -6   2   4      126.72      117.50      5.08 o 
  -5   2   4       22.21       29.36      2.59 o 
  -4   2   4        1.03        5.37      1.32 o 
  -3   2   4     1060.92     1232.01     20.69 o 
  -2   2   4       22.00       36.17      2.62 o 
  -1   2   4       27.74       32.92      2.35 o 
   0   2   4      143.36      135.44      4.66 o 
   1   2   4      337.60      396.76     10.24 o 
   2   2   4      151.67      188.60      5.73 o 
   3   2   4      264.49      302.45      9.13 o 
   4   2   4       29.03       42.85      3.10 o 
   5   2   4      445.89      482.97     12.79 o 
   6   2   4      329.63      301.13      8.64 o 
   7   2   4       32.33       34.13      3.21 o 
   8   2   4      294.98      271.19      8.70 o 
   9   2   4       23.85       16.59      2.62 o 
  10   2   4       45.94       35.13      3.46 o 
  11   2   4      134.55      110.87      5.41 o 
  12   2   4        1.65        2.51      1.26 o 
  13   2   4        0.03       -1.47      1.47 o 
  14   2   4        4.89        5.49      1.67 o 
 -14   3   4       52.20       75.20      3.83 o 
 -13   3   4        0.45        0.30      1.65 o 
 -12   3   4       58.01       68.21      4.27 o 
 -11   3   4        0.62        2.22      1.28 o 
 -10   3   4       91.57       86.05      4.96 o 
  -9   3   4       28.71       27.92      3.24 o 
  -8   3   4       13.21       14.64      2.17 o 
  -7   3   4        6.88        8.88      1.67 o 
  -6   3   4      152.36      165.31      6.09 o 
  -5   3   4       16.16       24.38      2.32 o 
  -4   3   4       49.86       53.56      3.28 o 
  -3   3   4      165.98      167.71      5.57 o 
  -2   3   4      108.12      112.21      4.49 o 
  -1   3   4      437.53      500.11     11.84 o 
   0   3   4       40.48       53.97      3.14 o 
   1   3   4      353.84      360.77     10.07 o 
   2   3   4      211.30      262.93      7.13 o 
   3   3   4      163.34      183.95      6.03 o 
   4   3   4      234.14      224.62      7.02 o 
   5   3   4        3.69        5.46      1.68 o 
   6   3   4       61.70       57.72      3.91 o 
   7   3   4        1.15       -0.70      2.22 o 
   8   3   4      121.37      109.95      5.73 o 
   9   3   4      501.00      456.26     14.05 o 
  10   3   4        4.10        3.71      1.55 o 
  11   3   4       14.31       12.84      1.98 o 
  12   3   4       60.32       57.32      3.74 o 
  13   3   4       19.58       20.52      2.28 o 
 -14   4   4        6.07        8.38      1.38 o 
 -13   4   4        0.56       -0.54      1.58 o 
 -12   4   4       11.80       13.16      2.06 o 
 -11   4   4       17.77       23.89      2.92 o 
 -10   4   4       12.00       11.99      2.21 o 
  -9   4   4       50.08       53.43      4.17 o 
  -8   4   4        5.63        3.87      1.75 o 
  -7   4   4        0.28       -0.34      1.65 o 
  -6   4   4       22.55       29.94      2.87 o 
  -5   4   4       24.97       24.00      2.84 o 
  -4   4   4       72.88       76.65      4.16 o 
  -3   4   4        9.18       13.33      1.89 o 
  -2   4   4      224.65      249.92      7.11 o 
  -1   4   4       49.95       55.02      3.35 o 
   0   4   4       14.77       18.69      2.20 o 
   1   4   4       10.39       17.14      2.12 o 
   2   4   4      315.56      364.01     10.63 o 
   3   4   4       74.52       81.35      4.16 o 
   4   4   4      312.31      333.07      9.01 o 
   5   4   4       43.15       33.05      2.95 o 
   6   4   4        4.66       -1.39      2.73 o 
   7   4   4        5.93        6.09      1.81 o 
   8   4   4      212.30      179.72      7.20 o 
   9   4   4       22.46       28.13      2.88 o 
  10   4   4       14.04        8.87      1.88 o 
  11   4   4       77.46       69.54      4.31 o 
  12   4   4        0.04       -0.54      1.27 o 
  13   4   4       47.76       40.70      2.90 o 
 -13   5   4       47.83       58.41      3.31 o 
 -12   5   4       27.41       27.58      2.91 o 
 -11   5   4       41.50       47.24      3.60 o 
 -10   5   4       53.64       54.94      3.97 o 
  -9   5   4       71.67       74.15      4.74 o 
  -8   5   4       76.15       84.98      4.95 o 
  -7   5   4      126.34      140.18      6.17 o 
  -6   5   4      110.79      123.82      5.64 o 
  -5   5   4       33.44       37.09      3.03 o 
  -4   5   4       59.52       56.86      3.76 o 
  -3   5   4       23.55       19.61      2.64 o 
  -2   5   4       85.84       91.51      4.44 o 
  -1   5   4      138.61      125.93      5.16 o 
   0   5   4       16.26       13.43      2.32 o 
   1   5   4      238.81      246.24      7.51 o 
   2   5   4        0.43        3.06      1.17 o 
   3   5   4       48.57       44.16      3.31 o 
   4   5   4      173.58      204.98      7.25 o 
   5   5   4        6.33        4.91      2.10 o 
   6   5   4        1.87        0.73      2.07 o 
   7   5   4       18.09       19.07      2.66 o 
   8   5   4        6.08        3.78      1.90 o 
   9   5   4      346.75      323.03      9.66 o 
  10   5   4        5.57        3.83      1.55 o 
  11   5   4        0.02       -0.29      1.41 o 
  12   5   4       59.80       57.02      3.37 o 
 -13   6   4        0.86       -0.74      1.53 o 
 -12   6   4        5.75        5.35      1.71 o 
 -11   6   4        0.16       -2.01      2.01 o 
 -10   6   4       21.50       26.41      2.65 o 
  -9   6   4      163.00      175.82      7.11 o 
  -8   6   4       96.65      110.61      5.68 o 
  -7   6   4       20.81       21.75      2.85 o 
  -6   6   4        6.47        8.34      2.14 o 
  -5   6   4      289.92      301.91      9.18 o 
  -4   6   4      159.38      176.12      6.84 o 
  -3   6   4      119.22      133.41      5.85 o 
  -2   6   4       57.27       63.87      3.95 o 
  -1   6   4      184.47      175.86      6.50 o 
   0   6   4        5.18       10.30      1.60 o 
   1   6   4      152.01      159.30      6.34 o 
   2   6   4       44.31       47.13      3.66 o 
   3   6   4       37.69       36.60      3.21 o 
   4   6   4        5.30        5.53      1.30 o 
   5   6   4       26.41       25.97      3.01 o 
   6   6   4        4.91        6.04      1.85 o 
   7   6   4       16.47       14.10      2.42 o 
   8   6   4        2.91        0.74      2.08 o 
   9   6   4        7.00       10.05      1.88 o 
  10   6   4       67.01       56.05      3.69 o 
  11   6   4        1.48        0.75      1.89 o 
  12   6   4        9.03        9.59      1.62 o 
 -12   7   4        2.82        7.17      1.44 o 
 -11   7   4        1.10        0.00      1.87 o 
 -10   7   4       33.50       37.83      3.15 o 
  -9   7   4        0.82        1.80      1.01 o 
  -8   7   4       19.82       17.28      2.50 o 
  -7   7   4       39.98       31.52      3.46 o 
  -6   7   4        1.19        0.75      1.41 o 
  -5   7   4      172.74      172.67      6.98 o 
  -4   7   4       41.79       42.70      3.94 o 
  -3   7   4      241.31      239.77      8.23 o 
  -2   7   4      752.60      813.74     19.10 o 
  -1   7   4       36.23       39.94      3.48 o 
   0   7   4      414.45      416.15     11.02 o 
   1   7   4       41.98       47.25      3.76 o 
   2   7   4      516.18      550.19     15.53 o 
   3   7   4      185.28      205.45      7.69 o 
   4   7   4       58.89       60.11      4.17 o 
   5   7   4        9.44       13.88      2.49 o 
   6   7   4       24.79       29.21      3.22 o 
   7   7   4       79.68       87.82      4.98 o 
   8   7   4       69.02       66.29      4.04 o 
   9   7   4        0.62        0.81      1.17 o 
  10   7   4        0.00        0.76      1.46 o 
  11   7   4       41.26       38.71      2.98 o 
 -11   8   4      173.54      202.18      5.88 o 
 -10   8   4       83.23      100.26      4.41 o 
  -9   8   4        0.23       -0.58      1.68 o 
  -8   8   4      244.06      267.03      8.38 o 
  -7   8   4       10.01       13.41      2.45 o 
  -6   8   4       18.20       14.50      2.22 o 
  -5   8   4        0.22       -2.23      2.57 o 
  -4   8   4       58.65       61.26      4.32 o 
  -3   8   4       49.27       52.17      3.95 o 
  -2   8   4      190.91      189.91      7.37 o 
  -1   8   4        5.06        6.01      1.74 o 
   0   8   4       15.08       16.64      2.62 o 
   1   8   4       13.34       15.39      2.64 o 
   2   8   4        4.17        7.07      2.02 o 
   3   8   4       47.42       48.32      4.02 o 
   4   8   4        3.39        5.48      1.99 o 
   5   8   4       21.75       22.84      2.90 o 
   6   8   4       18.95       18.12      2.49 o 
   7   8   4       15.33       17.05      2.38 o 
   8   8   4        0.09       -1.96      1.96 o 
   9   8   4       45.84       59.43      3.52 o 
  10   8   4        4.19        0.63      2.74 o 
 -10   9   4       11.50       12.35      1.63 o 
  -9   9   4       70.60       75.75      3.70 o 
  -8   9   4       30.26       35.66      2.66 o 
  -7   9   4       17.75       22.45      2.38 o 
  -6   9   4       80.27       86.61      4.57 o 
  -5   9   4        1.56        1.69      1.83 o 
  -4   9   4        0.61        0.70      1.79 o 
  -3   9   4       19.08       21.06      2.40 o 
  -2   9   4       46.30       49.19      3.83 o 
  -1   9   4      124.24      116.24      5.61 o 
   0   9   4       30.87       35.08      3.36 o 
   1   9   4      241.48      242.92      8.29 o 
   2   9   4      100.39       98.55      5.37 o 
   3   9   4       75.33       76.57      4.65 o 
   4   9   4        0.02        0.34      1.70 o 
   5   9   4      124.84      124.40      5.60 o 
   6   9   4       78.89       68.37      4.13 o 
   7   9   4       28.57       28.01      2.54 o 
   8   9   4      107.62      102.13      4.59 o 
   9   9   4        2.17        0.68      3.85 o 
  -8  10   4       20.34       21.96      1.91 o 
  -7  10   4        1.70        2.49      1.13 o 
  -6  10   4       58.55       58.04      3.50 o 
  -5  10   4      106.24       96.58      4.56 o 
  -4  10   4        0.70       -2.30      2.30 o 
  -3  10   4      190.46      153.11      5.99 o 
  -2  10   4       68.55       62.43      4.09 o 
  -1  10   4       20.65       13.88      2.50 o 
   0  10   4      114.78      121.15      5.56 o 
   1  10   4        0.35       -0.32      2.32 o 
   2  10   4       47.72       48.77      3.62 o 
   3  10   4        0.78        0.89      1.54 o 
   4  10   4       13.75       18.88      2.45 o 
   5  10   4       98.74      109.07      4.66 o 
   6  10   4        8.63        9.99      1.88 o 
   7  10   4        2.57        0.54      2.75 o 
  -5  11   4        0.55        0.57      1.08 o 
  -4  11   4       15.51       19.82      2.03 o 
  -3  11   4       33.12       28.32      2.48 o 
  -2  11   4        0.16        0.24      1.45 o 
  -1  11   4        4.89        3.72      1.42 o 
   0  11   4        2.12        1.31      1.08 o 
   1  11   4       14.46       16.92      1.95 o 
   2  11   4        0.01       -1.83      1.83 o 
   3  11   4        0.02        0.42      1.67 o 
   4  11   4        0.30       -1.51      1.58 o 
 -14   1   5        0.21       -0.21      1.36 o 
 -13   1   5       42.13       36.98      3.01 o 
 -12   1   5        6.75        6.36      1.93 o 
 -11   1   5      220.25      142.27      6.39 o 
 -10   1   5       21.56       13.50      2.53 o 
  -9   1   5      338.83      223.11      8.02 o 
  -8   1   5      107.97       72.98      4.49 o 
  -7   1   5       51.12       39.09      3.20 o 
  -6   1   5      374.76      285.04      8.52 o 
  -5   1   5      151.36      122.06      5.34 o 
  -4   1   5       88.02       68.25      3.98 o 
  -3   1   5      556.56      515.27     13.04 o 
  -2   1   5      815.49      865.58     17.38 o 
  -1   1   5      212.10      239.72      6.92 o 
   0   1   5      227.21      230.35      6.86 o 
   1   1   5       77.92       82.74      4.09 o 
   2   1   5        4.04        5.48      1.73 o 
   3   1   5       37.40       31.24      2.77 o 
   4   1   5      112.50      110.07      4.93 o 
   5   1   5       81.15       71.49      4.33 o 
   6   1   5      251.02      234.67      7.99 o 
   7   1   5        0.09       -0.74      1.72 o 
   8   1   5      943.60      858.62     20.19 o 
   9   1   5       60.60       58.38      4.06 o 
  10   1   5        0.69       -0.35      1.71 o 
  11   1   5       16.63       13.79      2.26 o 
  12   1   5       28.17       31.99      3.06 o 
  13   1   5        0.06        0.38      1.01 o 
 -14   2   5       34.10       26.59      2.57 o 
 -13   2   5      118.61       75.19      4.24 o 
 -12   2   5       14.31       11.31      2.08 o 
 -11   2   5        4.68        4.03      1.82 o 
 -10   2   5        6.08        3.48      1.65 o 
  -9   2   5       53.57       37.50      3.48 o 
  -8   2   5        0.29        0.00      1.79 o 
  -7   2   5       40.36       25.78      2.94 o 
  -6   2   5       28.18       20.83      2.40 o 
  -5   2   5        0.05        1.86      1.19 o 
  -4   2   5      298.66      227.84      7.18 o 
  -3   2   5      286.99      246.68      7.35 o 
  -2   2   5       12.09       13.36      1.85 o 
  -1   2   5     1192.24     1251.08     22.28 o 
   0   2   5      195.86      198.19      6.41 o 
   1   2   5      555.55      621.15     14.55 o 
   2   2   5      444.45      529.70     13.48 o 
   3   2   5        0.60        0.60      1.99 o 
   4   2   5       86.83       88.20      4.59 o 
   5   2   5      537.41      509.93     14.24 o 
   6   2   5        0.13        0.00      1.51 o 
   7   2   5      370.34      352.20     10.18 o 
   8   2   5      684.98      625.15     16.92 o 
   9   2   5      144.20      136.76      6.08 o 
  10   2   5       72.31       71.11      4.51 o 
  11   2   5       30.23       33.70      2.92 o 
  12   2   5        6.46        6.66      1.39 o 
  13   2   5        0.00       -1.06      1.44 o 
 -14   3   5        1.34        3.06      1.09 o 
 -13   3   5       54.42       44.14      3.04 o 
 -12   3   5       13.72       11.33      1.88 o 
 -11   3   5        7.49        7.81      1.92 o 
 -10   3   5        7.32        5.15      1.86 o 
  -9   3   5        7.20        6.01      2.04 o 
  -8   3   5       44.66       31.94      3.42 o 
  -7   3   5       15.04       13.16      2.36 o 
  -6   3   5       45.81       34.04      3.12 o 
  -5   3   5        8.01        7.60      1.67 o 
  -4   3   5        0.52        0.31      1.35 o 
  -3   3   5        0.18       -1.19      1.69 o 
  -2   3   5      129.05      116.71      5.00 o 
  -1   3   5        0.06        0.29      1.59 o 
   0   3   5       94.19       97.60      4.57 o 
   1   3   5        2.26       -1.17      1.67 o 
   2   3   5      122.59      127.84      5.39 o 
   3   3   5       65.53       77.62      4.25 o 
   4   3   5        7.04        7.33      1.85 o 
   5   3   5       98.45      106.38      5.29 o 
   6   3   5        2.87        1.10      1.68 o 
   7   3   5        0.43       -1.88      2.29 o 
   8   3   5       10.07        8.82      1.73 o 
   9   3   5        9.66        3.66      1.74 o 
  10   3   5        3.31        4.04      1.65 o 
  11   3   5       22.46       18.39      2.27 o 
  12   3   5       17.37       24.27      2.42 o 
 -13   4   5       56.96       47.42      3.10 o 
 -12   4   5        0.47       -1.39      1.69 o 
 -11   4   5       11.81        4.98      1.83 o 
 -10   4   5        0.52        2.38      1.39 o 
  -9   4   5        0.86        0.74      1.67 o 
  -8   4   5        0.04       -1.50      2.32 o 
  -7   4   5        2.41        3.20      1.72 o 
  -6   4   5       10.20        5.97      1.77 o 
  -5   4   5       19.09       19.54      2.60 o 
  -4   4   5        7.09        8.41      1.75 o 
  -3   4   5       49.09       41.77      3.41 o 
  -2   4   5       21.36       18.00      2.38 o 
  -1   4   5       23.75       20.27      2.35 o 
   0   4   5       48.75       53.07      3.70 o 
   1   4   5      111.65      124.98      5.50 o 
   2   4   5        2.41       -0.33      1.57 o 
   3   4   5        1.15       -1.01      2.42 o 
   4   4   5       28.67       30.49      2.92 o 
   5   4   5       27.20       21.90      2.87 o 
   6   4   5       27.41       28.52      3.08 o 
   7   4   5      180.50      161.57      6.77 o 
   8   4   5      158.44      144.52      6.46 o 
   9   4   5      147.45      120.99      5.84 o 
  10   4   5       20.71       16.59      2.64 o 
  11   4   5       16.76       14.75      2.02 o 
  12   4   5       11.44       16.25      1.80 o 
 -13   5   5        0.25        2.36      0.98 o 
 -12   5   5        1.25       -1.21      1.59 o 
 -11   5   5       20.43       15.75      2.13 o 
 -10   5   5       30.88       29.70      3.21 o 
  -9   5   5        0.01       -0.72      2.10 o 
  -8   5   5      159.66      128.50      6.08 o 
  -7   5   5        3.21       -1.50      2.66 o 
  -6   5   5      210.07      175.23      7.09 o 
  -5   5   5        4.58        0.36      1.82 o 
  -4   5   5      261.28      205.52      7.54 o 
  -3   5   5      714.15      604.70     15.84 o 
  -2   5   5        6.44        3.18      1.95 o 
  -1   5   5       14.21       12.83      2.17 o 
   0   5   5        8.74       10.67      1.91 o 
   1   5   5       28.76       27.79      3.10 o 
   2   5   5        4.51        0.70      2.33 o 
   3   5   5       18.58       15.35      2.68 o 
   4   5   5        1.65        5.16      1.54 o 
   5   5   5       32.16       26.10      2.71 o 
   6   5   5        2.87       -1.52      2.14 o 
   7   5   5        5.93        5.48      1.58 o 
   8   5   5       26.34       25.96      2.76 o 
   9   5   5       31.75       30.97      3.20 o 
  10   5   5        4.52        5.85      1.47 o 
  11   5   5       43.05       34.34      2.66 o 
 -12   6   5        7.26        5.85      1.37 o 
 -11   6   5        0.03       -1.27      1.54 o 
 -10   6   5        2.07        3.60      1.10 o 
  -9   6   5       50.30       39.80      3.29 o 
  -8   6   5        8.76        5.26      1.91 o 
  -7   6   5       33.40       28.21      3.28 o 
  -6   6   5      170.70      129.62      6.19 o 
  -5   6   5       26.83       17.25      2.64 o 
  -4   6   5       81.80       67.88      4.46 o 
  -3   6   5      273.71      225.75      8.05 o 
  -2   6   5       99.82       84.67      4.80 o 
  -1   6   5       40.91       30.89      3.22 o 
   0   6   5        0.21       -0.36      1.97 o 
   1   6   5      211.70      234.94      8.15 o 
   2   6   5      229.42      236.71      8.15 o 
   3   6   5      256.07      268.30      8.76 o 
   4   6   5       75.25       75.26      4.68 o 
   5   6   5      162.97      149.86      6.57 o 
   6   6   5       36.27       30.46      3.14 o 
   7   6   5       27.65       26.56      3.23 o 
   8   6   5       10.63        8.77      2.13 o 
   9   6   5       12.98        9.27      2.12 o 
  10   6   5       25.18       28.03      2.37 o 
  11   6   5        2.40        2.95      1.16 o 
 -11   7   5       59.12       45.82      3.13 o 
 -10   7   5        8.08        7.69      1.62 o 
  -9   7   5        0.22        3.52      1.17 o 
  -8   7   5       26.69       25.03      2.74 o 
  -7   7   5       56.49       59.17      4.17 o 
  -6   7   5       98.35       85.65      4.90 o 
  -5   7   5        0.91        1.98      1.11 o 
  -4   7   5       81.45       78.81      4.87 o 
  -3   7   5      146.54      137.96      6.29 o 
  -2   7   5       24.80       24.81      2.79 o 
  -1   7   5      157.87      142.79      6.50 o 
   0   7   5      414.53      457.42     14.13 o 
   1   7   5       19.50       27.04      2.90 o 
   2   7   5       85.81      103.38      5.32 o 
   3   7   5      872.30      931.14     21.19 o 
   4   7   5       16.03       10.44      2.86 o 
   5   7   5      479.54      463.38     14.13 o 
   6   7   5      146.00      152.46      6.33 o 
   7   7   5        3.26        3.41      1.71 o 
   8   7   5       14.98       10.80      1.77 o 
   9   7   5        2.23        2.06      1.24 o 
  10   7   5        4.11        3.03      1.30 o 
 -10   8   5       17.12       13.80      1.72 o 
  -9   8   5        0.16        1.17      1.39 o 
  -8   8   5        0.23       -1.10      1.40 o 
  -7   8   5        3.34       -0.30      1.65 o 
  -6   8   5      117.06       96.46      4.91 o 
  -5   8   5       44.42       39.20      3.38 o 
  -4   8   5      118.35      101.32      5.24 o 
  -3   8   5       54.70       54.49      4.04 o 
  -2   8   5        2.16        1.10      2.11 o 
  -1   8   5      675.73      624.47     16.74 o 
   0   8   5       46.07       56.91      4.12 o 
   1   8   5        0.29       -0.37      1.99 o 
   2   8   5       77.40       85.11      5.03 o 
   3   8   5       62.56       66.87      4.45 o 
   4   8   5        0.42        1.72      1.86 o 
   5   8   5        7.75        6.95      2.02 o 
   6   8   5       10.92       10.41      1.88 o 
   7   8   5        0.21        1.06      1.68 o 
   8   8   5       36.22       30.53      2.57 o 
   9   8   5        3.63        3.09      1.71 o 
  -8   9   5       16.94       13.91      1.71 o 
  -7   9   5        0.67        1.29      1.07 o 
  -6   9   5        1.70        0.90      1.31 o 
  -5   9   5       28.26       25.67      2.45 o 
  -4   9   5      108.12      107.76      5.11 o 
  -3   9   5      149.02      152.41      6.17 o 
  -2   9   5       76.56       63.46      4.15 o 
  -1   9   5       82.94       78.26      4.44 o 
   0   9   5       44.20       45.10      3.64 o 
   1   9   5        3.89        3.09      1.90 o 
   2   9   5       22.78       22.76      2.62 o 
   3   9   5       66.57       77.68      4.29 o 
   4   9   5        0.42        0.87      1.95 o 
   5   9   5       33.35       33.96      2.86 o 
   6   9   5        6.08        4.04      1.44 o 
   7   9   5        0.95        2.07      1.25 o 
  -6  10   5       48.43       51.80      2.97 o 
  -5  10   5        0.18       -1.09      1.53 o 
  -4  10   5       17.56       15.61      2.05 o 
  -3  10   5        7.21        6.26      1.32 o 
  -2  10   5        5.67        5.96      1.65 o 
  -1  10   5        3.57        3.21      1.45 o 
   0  10   5       26.10       29.62      2.71 o 
   1  10   5       34.74       41.96      3.12 o 
   2  10   5       12.29       13.96      1.93 o 
   3  10   5       50.51       60.96      3.49 o 
   4  10   5       31.19       31.24      2.59 o 
   5  10   5        6.58        5.88      1.47 o 
  -2  11   5        0.20        0.17      1.21 o 
  -1  11   5        0.07       -0.18      1.30 o 
   0  11   5       11.26       10.75      1.63 o 
   1  11   5        7.56       10.90      1.56 o 
 -13   0   6        1.16        4.19      1.05 o 
 -12   0   6        2.46       -1.66      1.66 o 
 -11   0   6       27.72       24.80      2.61 o 
 -10   0   6        1.88        1.42      1.64 o 
  -9   0   6      115.02      102.64      5.49 o 
  -8   0   6      470.96      411.44     11.19 o 
  -7   0   6        7.48        7.67      2.28 o 
  -6   0   6      172.10      153.75      6.49 o 
  -5   0   6      709.90      796.55     18.82 o 
  -4   0   6       12.51       11.45      2.24 o 
  -3   0   6      293.43      322.95      9.15 o 
  -2   0   6      255.90      284.55      8.48 o 
  -1   0   6      182.30      228.55      7.41 o 
   0   0   6      182.14      207.91      7.09 o 
   1   0   6      477.16      452.39     13.13 o 
   2   0   6       36.05       38.44      3.33 o 
   3   0   6       97.14       91.71      4.99 o 
   4   0   6      132.87      127.56      5.82 o 
   5   0   6      843.03      785.33     19.17 o 
   6   0   6      141.95      120.29      5.93 o 
   7   0   6        2.74        0.38      2.30 o 
   8   0   6        0.50        0.00      1.80 o 
   9   0   6        9.21        8.67      1.88 o 
  10   0   6       72.28       83.68      4.41 o 
  11   0   6       93.31       92.63      4.45 o 
  12   0   6       20.52       18.95      2.18 o 
 -13   1   6       57.26       65.42      3.41 o 
 -12   1   6        1.21        0.00      1.50 o 
 -11   1   6       11.81       12.38      2.27 o 
 -10   1   6       35.13       23.76      2.64 o 
  -9   1   6      120.42       87.27      5.13 o 
  -8   1   6        6.98        3.26      2.14 o 
  -7   1   6        0.44        1.49      1.75 o 
  -6   1   6       61.43       60.65      4.05 o 
  -5   1   6       14.43        8.65      2.38 o 
  -4   1   6        1.71       -2.30      2.30 o 
  -3   1   6       46.52       50.14      3.80 o 
  -2   1   6        3.72        1.62      1.74 o 
  -1   1   6       12.60       16.03      2.13 o 
   0   1   6       96.36       98.09      4.83 o 
   1   1   6       23.14       23.30      2.57 o 
   2   1   6      116.10      107.53      5.31 o 
   3   1   6       23.98       25.12      2.74 o 
   4   1   6      371.16      359.42     10.20 o 
   5   1   6       24.16       25.77      3.12 o 
   6   1   6      323.59      309.29      9.61 o 
   7   1   6      706.14      636.19     17.01 o 
   8   1   6        2.69        2.92      1.20 o 
   9   1   6        1.52        1.36      1.11 o 
  10   1   6       58.58       56.04      3.65 o 
  11   1   6        0.97        3.07      1.20 o 
  12   1   6       77.59       64.63      3.64 o 
 -13   2   6       59.43       59.72      3.19 o 
 -12   2   6       14.47       14.45      2.09 o 
 -11   2   6       11.16        8.07      1.64 o 
 -10   2   6       68.46       58.36      4.12 o 
  -9   2   6        5.81        5.13      1.75 o 
  -8   2   6       22.67       22.77      2.69 o 
  -7   2   6        9.64        6.23      2.22 o 
  -6   2   6       73.11       60.20      4.02 o 
  -5   2   6        0.09        0.71      1.60 o 
  -4   2   6        4.70        6.47      1.67 o 
  -3   2   6      118.22      121.58      5.49 o 
  -2   2   6        6.10        8.64      1.99 o 
  -1   2   6       37.11       49.01      3.57 o 
   0   2   6       82.75       90.79      4.87 o 
   1   2   6        3.85        4.29      1.76 o 
   2   2   6       86.04       92.06      5.03 o 
   3   2   6      188.64      202.96      7.41 o 
   4   2   6       21.36       23.44      2.81 o 
   5   2   6      493.78      494.21     14.70 o 
   6   2   6       27.41       25.54      2.90 o 
   7   2   6       22.46       24.53      2.49 o 
   8   2   6       33.03       32.41      3.16 o 
   9   2   6       15.99       16.54      2.33 o 
  10   2   6        5.72        6.69      1.68 o 
  11   2   6        1.44       -0.92      1.72 o 
 -13   3   6        4.20        4.23      1.15 o 
 -12   3   6        9.03        7.87      1.58 o 
 -11   3   6        1.64        4.10      1.22 o 
 -10   3   6       26.17       17.08      2.60 o 
  -9   3   6        0.37        1.79      1.93 o 
  -8   3   6       33.35       28.54      3.18 o 
  -7   3   6       80.84       75.18      4.65 o 
  -6   3   6        0.43        0.00      1.83 o 
  -5   3   6        1.78        0.37      1.59 o 
  -4   3   6       30.59       29.57      2.67 o 
  -3   3   6        0.96        1.75      1.89 o 
  -2   3   6        9.57        9.44      2.10 o 
  -1   3   6      238.59      238.15      7.98 o 
   0   3   6        3.21        3.24      1.64 o 
   1   3   6       40.79       43.08      3.68 o 
   2   3   6       17.22       16.69      2.60 o 
   3   3   6        1.62        1.95      1.72 o 
   4   3   6       12.86        9.70      2.07 o 
   5   3   6        3.87        5.55      1.82 o 
   6   3   6        0.29        1.14      1.97 o 
   7   3   6      222.28      220.91      7.94 o 
   8   3   6       48.70       47.47      3.41 o 
   9   3   6      192.62      178.65      6.69 o 
  10   3   6       21.88       22.66      2.41 o 
  11   3   6        0.02        1.66      0.90 o 
 -12   4   6        6.43        5.48      1.52 o 
 -11   4   6        3.89        5.87      1.27 o 
 -10   4   6        9.58        7.47      2.10 o 
  -9   4   6       18.69       14.19      2.13 o 
  -8   4   6        8.21        7.27      1.78 o 
  -7   4   6        6.97        4.73      2.04 o 
  -6   4   6        0.07        0.50      1.54 o 
  -5   4   6        4.07        5.73      2.01 o 
  -4   4   6       37.94       36.39      3.19 o 
  -3   4   6       84.33       70.62      4.60 o 
  -2   4   6       68.86       70.15      4.49 o 
  -1   4   6       41.83       45.66      3.72 o 
   0   4   6        0.50        1.45      1.70 o 
   1   4   6        0.86        0.73      1.86 o 
   2   4   6       27.60       31.08      3.10 o 
   3   4   6       18.18       18.25      2.31 o 
   4   4   6        0.84       -2.27      2.78 o 
   5   4   6       64.33       59.85      4.21 o 
   6   4   6        2.05        3.72      1.77 o 
   7   4   6       30.43       30.21      3.05 o 
   8   4   6       64.74       58.94      3.91 o 
   9   4   6        1.47       -1.74      1.88 o 
  10   4   6       57.86       50.98      3.29 o 
  11   4   6        0.78       -0.88      1.31 o 
 -12   5   6       11.06       14.42      1.48 o 
 -11   5   6        9.70       11.35      1.66 o 
 -10   5   6        2.54        4.10      1.49 o 
  -9   5   6       91.54       71.15      4.30 o 
  -8   5   6        9.44        6.90      1.87 o 
  -7   5   6        4.68        1.81      2.14 o 
  -6   5   6        0.70        1.12      1.44 o 
  -5   5   6        8.96        4.75      2.05 o 
  -4   5   6        1.97        3.00      1.50 o 
  -3   5   6      158.90      126.96      6.09 o 
  -2   5   6       78.91       73.73      4.51 o 
  -1   5   6      124.13      118.18      5.80 o 
   0   5   6      149.70      152.93      6.52 o 
   1   5   6        2.50        4.01      1.33 o 
   2   5   6       63.52       72.91      4.81 o 
   3   5   6        4.50        2.65      3.11 o 
   4   5   6       95.66       84.60      5.12 o 
   5   5   6        3.45        2.23      2.40 o 
   6   5   6       33.36       40.72      3.30 o 
   7   5   6       11.63       14.25      2.36 o 
   8   5   6       21.20       17.61      2.44 o 
   9   5   6       38.58       39.66      3.03 o 
  10   5   6       83.90       94.72      3.92 o 
 -11   6   6       53.57       50.53      2.91 o 
 -10   6   6        0.97        0.94      1.49 o 
  -9   6   6       51.52       40.19      3.37 o 
  -8   6   6        5.87        7.52      1.62 o 
  -7   6   6        7.05        7.22      1.94 o 
  -6   6   6        2.35        1.66      1.56 o 
  -5   6   6       21.48       15.12      2.70 o 
  -4   6   6       26.29       17.09      3.07 o 
  -3   6   6      340.17      293.52      9.30 o 
  -2   6   6        1.31        1.25      1.72 o 
  -1   6   6        0.79        0.00      1.62 o 
   0   6   6       35.87       39.92      3.70 o 
   1   6   6       17.78       20.43      2.87 o 
   2   6   6       18.23       17.82      2.53 o 
   3   6   6       36.12       45.43      3.75 o 
   4   6   6       11.58        7.04      1.96 o 
   5   6   6        0.01        0.35      1.95 o 
   6   6   6        2.53        4.16      1.44 o 
   7   6   6       11.89       11.73      1.88 o 
   8   6   6       20.25       16.52      2.20 o 
   9   6   6        3.86        5.14      1.45 o 
 -10   7   6        7.83        5.35      1.25 o 
  -9   7   6        9.32        9.07      1.61 o 
  -8   7   6       21.05       14.56      2.21 o 
  -7   7   6       34.10       22.65      2.54 o 
  -6   7   6       14.38       10.73      1.99 o 
  -5   7   6        1.97        3.16      1.50 o 
  -4   7   6      251.52      210.70      7.59 o 
  -3   7   6       28.30       25.51      3.03 o 
  -2   7   6        0.06        0.48      1.49 o 
  -1   7   6       99.25       86.21      5.05 o 
   0   7   6      212.77      244.99      8.44 o 
   1   7   6       23.58       29.30      3.16 o 
   2   7   6       22.14       25.74      2.81 o 
   3   7   6        2.29        2.09      1.66 o 
   4   7   6       75.88       74.25      4.48 o 
   5   7   6        0.41        0.00      1.71 o 
   6   7   6       71.09       65.55      3.96 o 
   7   7   6       33.23       33.02      2.89 o 
   8   7   6       11.65       12.97      1.76 o 
  -8   8   6        0.12        0.41      1.15 o 
  -7   8   6        5.38        3.20      1.48 o 
  -6   8   6       73.20       57.25      3.59 o 
  -5   8   6      183.40      139.62      5.66 o 
  -4   8   6       17.02       17.45      2.03 o 
  -3   8   6        3.85       -0.32      2.18 o 
  -2   8   6       35.74       21.28      2.84 o 
  -1   8   6       33.20       29.56      2.83 o 
   0   8   6        5.38        8.82      1.68 o 
   1   8   6       22.46       25.85      2.61 o 
   2   8   6        8.99       14.14      2.15 o 
   3   8   6        0.60       -0.60      1.76 o 
   4   8   6        9.83        9.23      1.91 o 
   5   8   6       82.73       95.57      4.32 o 
   6   8   6       26.78       42.39      2.87 o 
   7   8   6        0.05       -0.36      1.58 o 
  -7   9   6        0.01       -1.26      1.26 o 
  -6   9   6       20.26       11.49      1.67 o 
  -5   9   6       66.55       51.11      3.17 o 
  -4   9   6       63.27       55.76      3.21 o 
  -3   9   6        7.29        4.64      1.71 o 
  -2   9   6        9.06        7.28      1.62 o 
  -1   9   6        0.06        1.08      1.43 o 
   0   9   6       69.04       73.69      4.03 o 
   1   9   6        1.02        0.00      1.72 o 
   2   9   6        7.24        8.95      1.60 o 
   3   9   6        0.36       -0.71      1.47 o 
   4   9   6       16.38       15.60      1.82 o 
   5   9   6       34.53       39.83      2.54 o 
  -3  10   6       46.28       38.98      2.48 o 
  -2  10   6        7.65        4.84      1.44 o 
  -1  10   6        3.69        2.92      1.24 o 
   0  10   6       25.77       29.92      2.16 o 
   1  10   6        0.38        0.86      0.96 o 
   2  10   6       34.66       42.94      2.55 o 
 -12   1   7       66.59       67.27      3.36 o 
 -11   1   7       85.85       76.65      4.04 o 
 -10   1   7        0.22        1.17      0.96 o 
  -9   1   7       21.20       15.57      2.57 o 
  -8   1   7       25.16       21.42      2.84 o 
  -7   1   7       11.87        7.59      2.01 o 
  -6   1   7       84.59       89.55      5.18 o 
  -5   1   7      154.72      162.05      6.96 o 
  -4   1   7       12.44       13.71      2.88 o 
  -3   1   7      415.02      534.42     15.41 o 
  -2   1   7       28.53       37.44      3.61 o 
  -1   1   7        7.51       10.32      2.17 o 
   0   1   7        1.78        0.00      2.42 o 
   1   1   7       15.33       15.50      2.32 o 
   2   1   7       63.86       65.44      4.51 o 
   3   1   7       31.38       27.06      3.28 o 
   4   1   7      219.67      211.16      7.80 o 
   5   1   7        2.41        4.72      1.74 o 
   6   1   7      209.46      188.07      7.41 o 
   7   1   7      142.61      128.72      5.67 o 
   8   1   7        2.36        1.82      1.97 o 
   9   1   7       20.13       20.69      2.47 o 
  10   1   7       10.44       11.76      1.80 o 
 -12   2   7       13.26       11.86      1.58 o 
 -11   2   7        1.01       -0.24      1.50 o 
 -10   2   7       45.88       33.73      2.97 o 
  -9   2   7        1.11        2.35      1.15 o 
  -8   2   7       28.66       27.01      2.81 o 
  -7   2   7        0.09       -1.45      2.05 o 
  -6   2   7       70.77       65.96      4.49 o 
  -5   2   7       11.82        8.25      2.33 o 
  -4   2   7      387.55      436.35     13.75 o 
  -3   2   7       87.49       77.79      4.95 o 
  -2   2   7       24.17       31.78      3.36 o 
  -1   2   7       12.18       14.62      2.26 o 
   0   2   7       84.71       90.54      5.23 o 
   1   2   7        0.68        3.77      1.45 o 
   2   2   7      148.15      149.90      6.63 o 
   3   2   7       34.64       37.43      3.50 o 
   4   2   7        7.31        9.04      2.22 o 
   5   2   7       86.34       89.80      5.12 o 
   6   2   7       75.22       65.31      4.38 o 
   7   2   7      113.68      106.96      5.43 o 
   8   2   7       13.86       14.06      2.03 o 
   9   2   7       31.19       32.69      2.75 o 
  10   2   7        0.93        1.89      1.17 o 
 -11   3   7        0.82       -1.06      1.19 o 
 -10   3   7        8.60        7.55      1.50 o 
  -9   3   7        6.43        5.46      1.68 o 
  -8   3   7        1.01        0.22      1.46 o 
  -7   3   7        4.28        4.01      1.51 o 
  -6   3   7       33.08       30.03      2.98 o 
  -5   3   7       50.39       51.42      4.00 o 
  -4   3   7       87.01       80.05      4.75 o 
  -3   3   7      116.96      116.72      5.73 o 
  -2   3   7      123.79      133.64      6.22 o 
  -1   3   7       78.58       79.27      4.73 o 
   0   3   7        5.21        6.32      2.25 o 
   1   3   7        9.63       15.43      2.25 o 
   2   3   7        5.64        6.32      1.97 o 
   3   3   7       34.36       36.71      3.30 o 
   4   3   7       58.62       58.46      3.99 o 
   5   3   7        8.60       11.28      2.19 o 
   6   3   7        1.06       -1.02      2.43 o 
   7   3   7        2.02        1.67      1.38 o 
   8   3   7        1.11       -0.55      1.60 o 
   9   3   7        1.54        0.90      1.19 o 
 -11   4   7        8.95        5.22      1.34 o 
 -10   4   7        3.90        1.41      1.18 o 
  -9   4   7        0.21       -1.99      1.99 o 
  -8   4   7        0.04       -0.63      1.46 o 
  -7   4   7        2.15        0.34      1.68 o 
  -6   4   7        1.58        3.30      1.45 o 
  -5   4   7       10.69       12.63      2.20 o 
  -4   4   7       17.66       20.00      2.74 o 
  -3   4   7       18.09       21.89      2.42 o 
  -2   4   7        1.95        5.24      1.67 o 
  -1   4   7       52.85       50.73      3.99 o 
   0   4   7       47.78       58.04      4.02 o 
   1   4   7        5.46        5.79      1.72 o 
   2   4   7        2.68        6.00      1.62 o 
   3   4   7       23.00       24.39      2.94 o 
   4   4   7       51.21       48.23      3.99 o 
   5   4   7      307.67      320.32      9.49 o 
   6   4   7       84.70       82.24      4.73 o 
   7   4   7        2.19       -1.44      1.88 o 
   8   4   7       40.18       39.32      2.92 o 
   9   4   7       32.97       31.21      2.27 o 
 -10   5   7       20.76       15.54      1.81 o 
  -9   5   7       30.07       26.82      2.41 o 
  -8   5   7        2.53        0.84      1.61 o 
  -7   5   7       11.19       12.80      2.05 o 
  -6   5   7       11.81       11.05      1.90 o 
  -5   5   7       16.97       13.86      2.54 o 
  -4   5   7        7.49        7.13      2.10 o 
  -3   5   7       83.27       69.61      4.52 o 
  -2   5   7        3.38        5.60      1.67 o 
  -1   5   7       10.89       11.00      1.94 o 
   0   5   7        5.16        8.38      1.67 o 
   1   5   7       14.90       14.93      2.41 o 
   2   5   7        0.01       -1.45      2.23 o 
   3   5   7       12.96       11.28      1.91 o 
   4   5   7       30.09       27.28      2.94 o 
   5   5   7       27.02       32.38      3.02 o 
   6   5   7        0.37        0.00      1.58 o 
   7   5   7       14.12       13.63      2.05 o 
   8   5   7        3.58        4.69      1.20 o 
  -9   6   7       62.05       44.36      3.09 o 
  -8   6   7        3.18        1.73      1.38 o 
  -7   6   7        2.15        0.27      1.77 o 
  -6   6   7        0.50        1.18      1.87 o 
  -5   6   7       27.85       21.46      2.69 o 
  -4   6   7       24.52       21.96      2.57 o 
  -3   6   7       39.87       34.53      3.07 o 
  -2   6   7        1.66        0.69      2.12 o 
  -1   6   7      112.68       95.87      5.06 o 
   0   6   7        5.16        4.41      1.81 o 
   1   6   7      149.06      162.43      6.58 o 
   2   6   7       58.53       67.91      4.32 o 
   3   6   7        3.95        1.93      1.78 o 
   4   6   7       26.69       19.21      2.32 o 
   5   6   7        0.19        0.00      1.67 o 
   6   6   7       10.72       12.28      1.82 o 
   7   6   7       19.60       20.26      1.93 o 
  -8   7   7        1.92        2.63      1.16 o 
  -7   7   7      110.03      104.24      4.43 o 
  -6   7   7        0.00       -0.98      1.52 o 
  -5   7   7       19.19       19.02      2.24 o 
  -4   7   7       57.58       52.12      3.52 o 
  -3   7   7        0.32       -1.79      1.79 o 
  -2   7   7       48.32       40.07      3.13 o 
  -1   7   7       45.03       39.79      3.22 o 
   0   7   7       91.78      126.28      5.59 o 
   1   7   7       66.54       79.45      4.41 o 
   2   7   7      142.60      161.17      6.08 o 
   3   7   7      160.47      172.97      6.20 o 
   4   7   7        0.08       -1.98      1.98 o 
   5   7   7       55.25       52.92      3.30 o 
   6   7   7        4.58        3.40      1.09 o 
  -6   8   7       65.03       50.87      2.93 o 
  -5   8   7        4.43        3.45      1.27 o 
  -4   8   7       66.38       57.28      3.38 o 
  -3   8   7      120.36      111.43      4.55 o 
  -2   8   7        0.22        0.99      1.31 o 
  -1   8   7       70.40       65.30      3.64 o 
   0   8   7        0.84        1.01      0.92 o 
   1   8   7        5.32        6.21      1.57 o 
   2   8   7        0.03        0.00      1.39 o 
   3   8   7        3.18        2.57      1.31 o 
   4   8   7        2.28        1.01      1.08 o 
  -3   9   7       42.13       47.34      2.52 o 
  -2   9   7       10.33        8.28      1.40 o 
  -1   9   7        9.74        7.85      1.49 o 
   0   9   7        0.00       -0.18      1.14 o 
   1   9   7       47.47       54.29      2.87 o 
 -10   0   8       38.44       37.41      2.58 o 
  -9   0   8       28.31       34.12      2.98 o 
  -8   0   8       21.48       19.76      2.40 o 
  -7   0   8        0.24       -1.88      1.88 o 
  -6   0   8        0.14        1.34      2.11 o 
  -5   0   8      241.79      317.06      9.50 o 
  -4   0   8       87.00      129.95      6.01 o 
  -3   0   8       12.62        9.68      2.11 o 
  -2   0   8       75.26       86.60      5.04 o 
  -1   0   8       52.03       79.45      4.64 o 
   0   0   8        5.26        4.93      1.85 o 
   1   0   8       84.28      103.69      5.25 o 
   2   0   8      316.63      299.94      9.34 o 
   3   0   8        2.87        3.28      1.75 o 
   4   0   8       56.92       48.86      4.00 o 
   5   0   8       55.22       47.19      3.75 o 
   6   0   8       35.80       30.99      2.82 o 
   7   0   8       30.32       30.69      2.51 o 
   8   0   8      153.65      153.72      5.18 o 
 -10   1   8        4.83        5.57      1.26 o 
  -9   1   8        9.22        7.32      1.76 o 
  -8   1   8        1.70        0.56      1.86 o 
  -7   1   8        6.30        7.02      2.00 o 
  -6   1   8        2.52        1.32      2.10 o 
  -5   1   8        0.01       -0.69      1.38 o 
  -4   1   8        3.27       -1.07      2.54 o 
  -3   1   8        0.07        2.17      1.61 o 
  -2   1   8        9.89       13.84      2.11 o 
  -1   1   8       18.46       25.08      2.94 o 
   0   1   8       68.20       74.64      4.71 o 
   1   1   8       38.70       44.05      3.51 o 
   2   1   8       64.00       65.09      4.21 o 
   3   1   8       55.97       58.36      4.06 o 
   4   1   8       19.22       21.55      2.63 o 
   5   1   8       72.71       64.53      4.11 o 
   6   1   8        2.42        4.12      1.19 o 
   7   1   8       63.02       64.57      3.58 o 
   8   1   8        2.22        2.10      1.14 o 
 -10   2   8        8.29        8.52      1.37 o 
  -9   2   8        4.47        4.32      1.40 o 
  -8   2   8        2.19       -1.08      2.02 o 
  -7   2   8        2.26        1.50      2.30 o 
  -6   2   8       14.30       19.55      2.43 o 
  -5   2   8        0.38       -0.68      1.58 o 
  -4   2   8        0.24        1.75      1.88 o 
  -3   2   8       52.60       69.02      4.50 o 
  -2   2   8       76.11      100.37      5.40 o 
  -1   2   8       48.83       66.78      4.31 o 
   0   2   8       18.50       21.79      2.79 o 
   1   2   8        7.35        5.99      1.68 o 
   2   2   8       16.17       18.79      2.40 o 
   3   2   8      316.95      344.81      9.91 o 
   4   2   8       44.85       48.20      3.63 o 
   5   2   8       13.30       15.64      2.09 o 
   6   2   8       79.69       83.09      4.22 o 
   7   2   8        3.84        4.15      1.38 o 
   8   2   8       26.41       31.92      2.25 o 
  -9   3   8       17.55       21.86      2.10 o 
  -8   3   8        1.98        1.25      1.60 o 
  -7   3   8        7.62        9.01      1.66 o 
  -6   3   8       22.87       26.93      2.79 o 
  -5   3   8       27.82       25.49      2.69 o 
  -4   3   8       16.68       20.41      2.54 o 
  -3   3   8       82.77       90.97      5.05 o 
  -2   3   8       25.78       29.54      3.20 o 
  -1   3   8        7.02        8.64      1.73 o 
   0   3   8        7.35        8.46      2.16 o 
   1   3   8        1.24        4.64      1.31 o 
   2   3   8       10.05        6.34      2.33 o 
   3   3   8        5.60        5.87      1.81 o 
   4   3   8        7.73        8.00      1.91 o 
   5   3   8       42.18       42.34      3.07 o 
   6   3   8      233.00      230.60      6.97 o 
   7   3   8       33.51       35.91      2.79 o 
  -9   4   8       14.75       16.33      1.80 o 
  -8   4   8       15.19       15.72      2.00 o 
  -7   4   8        1.06        1.69      1.07 o 
  -6   4   8        0.68       -0.56      1.64 o 
  -5   4   8        6.25        4.62      1.76 o 
  -4   4   8       24.20       20.84      2.71 o 
  -3   4   8       19.12       22.99      2.49 o 
  -2   4   8        6.43        5.07      1.69 o 
  -1   4   8        5.42        1.66      2.55 o 
   0   4   8        0.58       -2.34      2.34 o 
   1   4   8        2.60        5.26      1.52 o 
   2   4   8        2.84       -1.27      2.25 o 
   3   4   8       38.32       43.67      3.39 o 
   4   4   8       57.05       58.52      3.58 o 
   5   4   8        0.69        1.87      0.82 o 
   6   4   8       35.57       33.55      2.64 o 
   7   4   8       46.41       48.02      2.74 o 
  -8   5   8        7.93        7.58      1.31 o 
  -7   5   8        0.49        1.88      1.13 o 
  -6   5   8        1.32        3.44      1.36 o 
  -5   5   8       11.90       11.79      1.70 o 
  -4   5   8       30.79       30.73      2.73 o 
  -3   5   8       12.31        6.51      1.78 o 
  -2   5   8       24.39       25.19      2.62 o 
  -1   5   8        0.09        0.00      1.49 o 
   0   5   8        3.91        3.66      1.80 o 
   1   5   8       41.63       44.20      3.44 o 
   2   5   8       24.03       31.93      2.90 o 
   3   5   8        1.89        3.77      1.28 o 
   4   5   8        9.34       10.84      1.76 o 
   5   5   8        0.05       -1.59      1.59 o 
   6   5   8       31.65       32.04      2.38 o 
  -7   6   8       13.44       15.27      1.64 o 
  -6   6   8       25.79       25.95      2.41 o 
  -5   6   8       39.35       42.09      2.93 o 
  -4   6   8        1.26        1.61      1.40 o 
  -3   6   8       62.80       66.91      3.88 o 
  -2   6   8        1.59        0.79      1.97 o 
  -1   6   8        0.21       -0.26      1.69 o 
   0   6   8        0.53       -1.32      1.85 o 
   1   6   8        4.48        3.93      1.44 o 
   2   6   8       31.52       32.09      2.68 o 
   3   6   8       76.78       85.18      3.86 o 
   4   6   8        0.96       -0.20      1.36 o 
  -5   7   8        0.04        0.16      1.08 o 
  -4   7   8       16.83       12.46      1.98 o 
  -3   7   8       56.62       59.33      3.15 o 
  -2   7   8        4.07        6.08      1.37 o 
  -1   7   8        7.93       10.07      1.57 o 
   0   7   8       35.48       38.42      2.87 o 
   1   7   8        7.26       10.57      1.58 o 
   2   7   8       10.48       13.16      1.61 o 
  -8   1   9       27.69       33.17      2.31 o 
  -7   1   9        0.44        1.08      0.96 o 
  -6   1   9        0.68        0.23      1.16 o 
  -5   1   9      211.90      311.16      8.30 o 
  -4   1   9       81.20      117.19      5.08 o 
  -3   1   9        0.53        0.00      1.95 o 
  -2   1   9        0.54        1.15      1.68 o 
  -1   1   9       23.31       27.18      2.62 o 
   0   1   9        2.84        5.98      1.35 o 
   1   1   9      101.98      117.34      5.13 o 
   2   1   9        2.43        0.54      1.90 o 
   3   1   9        0.09        0.00      1.15 o 
   4   1   9        2.44        3.15      1.19 o 
   5   1   9        4.06        1.93      1.12 o 
  -7   2   9        2.56        2.77      1.10 o 
  -6   2   9      140.47      196.45      6.06 o 
  -5   2   9        6.41       10.95      1.74 o 
  -4   2   9        0.17        0.26      1.29 o 
  -3   2   9       15.78       21.78      2.43 o 
  -2   2   9        0.34       -0.83      1.86 o 
  -1   2   9       13.10       22.98      2.31 o 
   0   2   9       15.79       17.06      2.05 o 
   1   2   9        2.01        3.78      1.62 o 
   2   2   9       15.80       19.65      2.38 o 
   3   2   9       22.74       24.35      2.45 o 
   4   2   9        3.31        0.00      1.64 o 
   5   2   9        9.62       10.28      1.61 o 
  -7   3   9        0.61        0.66      0.98 o 
  -6   3   9        1.41        3.28      1.17 o 
  -5   3   9        0.74       -0.44      1.39 o 
  -4   3   9        1.07        1.27      0.90 o 
  -3   3   9        0.29        1.00      1.58 o 
  -2   3   9        0.08        0.68      1.16 o 
  -1   3   9        1.67        1.38      1.29 o 
   0   3   9       10.54        8.61      1.95 o 
   1   3   9       14.82       14.48      1.80 o 
   2   3   9        1.23        0.71      1.35 o 
   3   3   9       19.49       21.85      2.13 o 
   4   3   9       25.08       23.34      2.06 o 
  -5   4   9        9.46       10.88      1.59 o 
  -4   4   9       21.99       26.39      2.32 o 
  -3   4   9        8.32       10.46      1.69 o 
  -2   4   9       30.17       37.12      2.62 o 
  -1   4   9        0.89        1.53      1.04 o 
   0   4   9        6.59       10.39      1.69 o 
   1   4   9        0.55        1.76      0.95 o 
   2   4   9        6.29        4.79      1.57 o 
   3   4   9       47.76       50.12      2.84 o 
  -4   5   9        1.36        2.13      0.96 o 
  -3   5   9       18.43       22.60      1.96 o 
  -2   5   9        0.02        0.76      1.20 o 
  -1   5   9       26.42       42.23      2.55 o 
   0   5   9        3.20        2.02      1.10 o 
   1   5   9       11.76       16.78      1.87 o 
                                                 
